# Supplementary material for: Mechanical cell competition kills cells via induction of lethal p53 levels
Source: Nat Commun. 2016 Apr 25;7:11373. doi: 10.1038/ncomms11373 (PMC4848481; doi:10.1038/ncomms11373)
Supplement: Supplementary Data 1 — Genes differentially expressed upon silencing of scribble. List of differentially expressed genes between control cells (scribKD -TET) and scribKD cells +TET. [file ncomms11373-s1.xlsx]

## Sheet:  Data1 Scrib-TET over Scrib+TET
Transcript identifier	Official gene name	FC (Scrib-TET/Scrib+TET))	PValue
XM_847751.2	Ripply1	13.0905	9.01245e-156
XM_533124.2		12.1433	3.17949e-109
XM_541459.3	Siglecg	9.82391	1.54485e-64
XM_003434416.1	Vcan	8.71716	3.55322e-197
AB738915.1	Slc22a12	7.00298	3.05542e-111
NM_001003282.1		6.43401	1.31423e-119
XM_535946.3	Lrp2	6.31731	1.31369e-106
XM_546890.3	Cdh16	6.15036	1.57229e-69
X14479.1		6.10562	5.67814e-62
XM_546585.3	Ybx2	5.89344	3.29007e-50
XM_536715.3	Samd11	5.41832	5.61226e-48
XM_542992.2	D630003M21Rik	5.41216	1.17086e-84
XM_532430.3	Tspan33	5.07821	3.72685e-125
XM_003434612.1	Podn	4.8755	7.24034e-93
NM_001197143.1	Pck1	4.85098	1.95359e-79
XM_536475.4	Fst	4.82553	4.63303e-69
XM_541314.3	Gadd45g	4.69356	1.68468e-57
XM_539961.3	Ido2	4.59067	6.02698e-117
DQ138952.1		4.26402	8.5016e-120
XM_547730.3	Slc7a8	4.25742	7.96545e-48
XM_539370.3	Plx 4	4.07383	2.57206e-70
XM_548187.3	B4galnt2	4.07264	8.3251e-35
AF358907.1	Cldn2	3.96132	1.25455e-100
XM_538813.4	Pappa	3.81633	3.66098e-47
XM_003433272.1		3.78269	5.10807e-45
FR775795.1		3.77437	7.04754e-103
XM_546842.3	Chst4	3.74282	1.73424e-101
XM_535920.3	Nr4a2	3.72136	3.26974e-29
XM_844250.2		3.71096	1.33506e-54
XM_548371.3	Egfl7	3.69862	5.40863e-109
XM_542303.3	Dgat2	3.63341	1.54381e-45
NM_001003227.1	Nr4a1	3.57633	1.02811e-39
XM_533818.3	Zmynd10	3.53254	1.2377e-30
AB191461.1		3.48341	1.05279e-69
AB240641.1		3.47874	1.16077e-66
AF045773.1	Adm	3.46378	5.5797e-65
U96127.1	Adm	3.45888	4.52766e-62
AB240642.1		3.42359	4.56768e-65
XM_535525.3		3.42351	5.60902e-28
XM_537133.3	Pigr	3.4002	6.88262e-31
XM_533253.3	Pla2g16	3.32697	2.88831e-39
XM_533874.3	Ifi30	3.18324	2.65857e-81
XM_844782.2	Rdh10	3.14873	4.13608e-98
XM_003433436.1	Gstt2	3.1342	1.40418e-89
AY081057.1		3.13252	1.64299e-21
NM_001252337.1	Fxyd2	3.12224	8.431e-67
XM_844686.1	Fam167a	3.10545	4.54258e-27
XM_003432847.2	Palm3	3.06747	3.55672e-39
XM_003433751.1	Sh2d5	3.0573	2.21939e-35
XM_531781.2	Npas2	3.0242	2.72373e-28
AB031064.1	S100a4	2.97836	1.60007e-56
XM_540097.1	Osr1	2.9725	6.05026e-47
NM_001195154.1		2.96161	3.96535e-70
XM_003433456.1	Fam211b	2.95245	2.70109e-30
XM_003434496.1		2.92994	3.07631e-48
XM_536010.3	Tmeff2	2.92187	2.38927e-72
AF023617.1	Tjp3	2.89381	4.03678e-67
XM_844867.2	G l	2.8778	8.80519e-25
XM_003639180.1	Cenpf	2.86919	1.08108e-83
XM_849019.2	Msln	2.8675	8.59342e-43
XM_542817.3	Pls1	2.85918	3.72684e-53
XM_003639229.1	Cdh24	2.83663	4.2659e-49
XM_544886.3	Ets2	2.81216	2.33464e-40
XM_546705.3	Cpt2	2.80675	7.91976e-82
XM_536357.3	Phyhipl	2.75207	8.70839e-78
XM_848972.2	Chrm4	2.74282	2.34594e-69
XM_547265.3	Frrs1	2.74192	2.12259e-78
XM_546603.1	Alox8	2.72586	5.09909e-46
XM_850298.2	Klhl14	2.72407	9.98157e-25
AF178116.1		2.68755	4.25893e-64
XM_003639522.1	Tspan1	2.67627	4.94755e-22
XM_846805.2	Fam110b	2.66277	1.00283e-62
XM_003433355.2	Hjurp	2.65631	1.8857e-72
XM_533037.3	Txnip	2.64347	7.78381e-59
XM_847332.2	Pcbd2	2.62711	2.91986e-28
XM_543238.3	Stc1	2.58774	2.61684e-69
XM_546209.3	Mxd3	2.58451	2.64982e-33
D29807.1	Sult1a1	2.56229	6.19788e-39
XM_538109.3	Gla	2.55482	2.08421e-28
XM_545936.3	Fgfbp1	2.553	1.01009e-17
XM_003432240.1		2.55156	1.91325e-35
XM_003639179.1	Mfsd7b	2.55019	6.60082e-48
XM_535535.3	Hcn4	2.5478	8.77527e-19
XM_003433723.1	Nt5c2	2.53282	3.61117e-59
XM_846096.2	Desi2	2.52719	2.31131e-21
XM_849464.1		2.51628	1.23113e-27
XM_851385.2	Vim	2.49811	2.13598e-57
XM_003640151.1	Btn1a1	2.49692	3.55008e-22
XM_003433118.1	Plch1	2.49438	6.42674e-25
NM_001146269.1	Cdkn2b	2.48821	1.11727e-24
XM_547272.3	Tmem56	2.48578	3.04507e-32
XM_546637.2	Trim16	2.47991	5.16112e-31
AY064408.1		2.47707	1.35335e-27
EF432321.1		2.47217	6.54159e-64
XM_543194.3	Hmgb2	2.47037	6.86734e-61
XM_847879.2	Tmem37	2.47027	1.21469e-37
XM_535839.2	St6gal1	2.46693	2.67939e-35
XM_533525.3	Aldh1a1	2.46533	2.79357e-65
XM_003432414.1	Cntf	2.45936	1.58827e-18
AY069922.1	Sult1a1	2.44487	4.24151e-59
XM_536655.3	Zswim7	2.43343	6.81895e-27
XM_532560.4	Oscp1	2.42644	5.52766e-26
XM_539692.4	E2f7	2.41815	1.90386e-26
XM_540076.3	Rrm2	2.41773	4.35795e-66
XM_535331.3	Fabp3	2.41629	2.9904e-37
XM_548435.3	Wdr34	2.41549	3.77673e-41
XM_548195.3	Pdk2	2.40173	1.53259e-51
XM_541746.3	Nup210	2.39772	4.22333e-16
XM_849870.1	Wnt2	2.39203	2.55203e-20
XM_548096.3	Ttc25	2.37483	8.84895e-22
XM_847234.1		2.37116	1.75233e-30
XM_853642.2	Ap3s1	2.36922	1.00796e-33
XM_546160.4	Mcu	2.36425	7.22335e-48
XM_003431819.1	Scrib	2.36221	7.37436e-49
XM_843265.3	Gdf11	2.36108	2.33943e-22
NM_001031816.1	Sstr1	2.36044	6.24516e-34
XM_849866.2	Anks6	2.35595	2.10088e-31
XM_538268.3	Tbc1d30	2.35485	1.00636e-27
NM_001197189.1	Slc35c1	2.34879	1.15413e-39
XM_844405.2	Rhobtb1	2.34678	3.65037e-46
XM_541943.3	Mpv17l2	2.34508	8.95499e-48
AY305400.1		2.3429	3.83695e-28
XM_532589.3	Pdzk1ip1	2.34215	1.52624e-40
XM_532891.3	Ncoa1	2.33906	6.2939e-27
XM_003432490.1		2.33856	7.75737e-18
XM_548423.3	Ier5l	2.33827	1.44702e-42
XM_543918.2	Slc16a12	2.33643	1.20671e-45
DQ784645.1	Slc11a1	2.33492	1.21164e-22
XM_848544.1	Tmed6	2.33453	3.44335e-21
XM_003432071.1	3110062M04Rik	2.33202	2.41342e-30
NM_001145170.1	Car2	2.3229	6.50109e-53
XM_847037.2		2.31281	7.99613e-27
XM_858603.3	Foxp1	2.30271	1.16004e-27
XM_003431808.1	Ly6e	2.28844	1.37244e-46
XM_003432527.1	Myb	2.28477	2.25195e-17
XM_535923.3	Ccdc148	2.27481	8.50749e-42
XM_003435109.1	Nfatc4	2.27192	8.94008e-28
XM_850100.3	Arid3a	2.2694	3.51964e-25
XM_003432588.1		2.26846	1.52553e-39
XM_543039.3	Ncoa3	2.26379	7.13648e-30
XM_845175.2	Cldn16	2.26016	1.96011e-22
XM_859074.2	Bmp4	2.25735	5.66782e-41
XM_003433010.1	Stard10	2.25342	1.62328e-20
XM_533210.3	Chka	2.25016	3.29161e-29
XM_854718.2	3110062M04Rik	2.24121	7.16532e-29
XM_848770.2	1700011H14Rik	2.23661	2.97071e-49
XM_542979.3	Epb4.1l1	2.23462	2.97021e-28
XM_540139.3	Capn13	2.23126	1.91146e-27
XM_547195.3	Ift140	2.22805	7.99146e-26
AY587107.1	Slc29a1	2.22683	1.9629e-28
EF063141.1	Ptges	2.22577	1.01907e-24
XM_533692.3	Tmem147	2.21823	6.22486e-41
NM_001013844.1	Fosb	2.21716	5.29492e-22
XM_543443.3	Dao	2.21591	2.5095e-42
XM_538677.3	Mllt3	2.21512	8.52308e-31
XM_853571.3	Tenm4	2.20955	1.91074e-09
DQ138951.1	Cyp4a10	2.20417	7.04582e-38
XM_542865.3	Foxa2	2.19973	1.5561e-30
XM_003432778.1	Slc44a2	2.19226	1.94149e-43
XM_543220.3	Zfp395	2.19098	2.81307e-18
XM_848163.2	H2afx	2.189	6.74129e-21
XM_003433995.2	Adamts1	2.1819	4.76687e-19
XM_547533.2	Iqgap3	2.17853	6.69566e-38
XM_003431466.1	Cpm	2.17819	2.69445e-27
XM_537238.3	Cnih4	2.15729	4.61923e-32
XM_849853.2	Sobp	2.14544	3.22525e-18
XM_536595.3	Pdgfd	2.1439	3.72934e-17
XM_850256.3		2.13978	1.34666e-33
XM_549177.3	Tsc22d3	2.13236	2.91988e-32
XM_534912.2	Scnn1a	2.13131	1.60872e-17
XM_532487.1	Itgb8	2.13019	6.61862e-44
XM_547577.3	Npr1	2.12885	3.51567e-12
XM_534792.4	Tenc1	2.12724	8.39879e-21
XM_543403.3	Rasal1	2.11866	4.35142e-37
XM_003433593.2	Mki67	2.11672	2.732e-30
XM_544383.3	Mmp15	2.11235	1.37701e-23
XM_003640219.1	Med12	2.0998	4.53014e-30
XM_540754.2	Ambra1	2.09962	1.90241e-35
HQ412642.1	Havcr1	2.09804	7.69538e-36
XM_846951.2	Kctd2	2.09786	1.1082e-24
XM_543682.3	Kcnh3	2.09372	1.39739e-17
XM_847350.3	Hoxd9	2.09296	8.64639e-14
XM_003432423.1		2.09008	1.3152e-14
AY156692.1	Ctss	2.08994	1.18762e-28
FR775794.1		2.0894	9.49819e-21
XM_856952.2	Hnrnpa3	2.08782	6.28289e-44
AF345933.1		2.07777	2.86335e-24
AF211257.1	Fgfr2	2.07624	6.57227e-41
XM_863075.2		2.07504	1.41458e-34
XM_003435269.2	Tob1	2.07265	8.10253e-24
XM_003638813.1	Atf5	2.07067	1.03512e-25
XM_547914.3	Fos	2.06997	6.99517e-34
XM_544123.2	Trpa1	2.06574	9.72284e-41
XM_539383.3	Irf5	2.06525	1.09133e-16
XM_547148.3	Glis2	2.06389	1.85014e-15
XM_543166.3	Spata13	2.06146	1.58002e-18
XM_845609.2	Cbx4	2.05185	8.04352e-36
XM_531981.3	Dctn3	2.0464	2.81788e-33
XM_545778.3	Olfml2b	2.04105	6.33285e-38
XM_548055.3	Kif18b	2.02841	1.90434e-19
XM_539384.3	Kcp	2.02719	1.50005e-19
XM_535560.2	Nrip1	2.02618	4.76801e-23
XM_846419.2	Zfp362	2.02153	4.37926e-27
XM_545023.3	Elovl6	2.0206	2.0298e-42
AF209748.1		2.01923	3.47082e-13
AB049597.1	Egf	2.01906	1.88129e-27
XM_003639845.1	Ptgis	2.01888	6.28272e-21
NM_001172543.1	Peg10	2.01505	3.8013e-27
EF427641.1	Arhgap1	2.0092	1.32165e-28
XM_546495.3	Bcl9l	2.00904	6.01262e-18
AY422569.1	Unk	2.00482	2.14038e-28
XM_003432893.1	Ssbp4	2.00387	1.37033e-29
XM_003639062.1	Spire2	1.99843	8.48625e-23
XM_537333.2	Apcdd1	1.99743	1.11768e-25
XM_849357.1	Bcas1	1.99307	1.17873e-16
XM_846724.1	Tspan15	1.99022	3.06529e-19
XM_533618.4	Fcgrt	1.98926	8.32698e-37
XM_542216.4	Palm	1.98885	1.11693e-19
XM_533084.3	Vps41	1.98474	1.1689e-36
XM_848422.2	Dcdc2a	1.98296	9.8886e-37
XM_548234.3	Rnf43	1.97478	4.52778e-21
XM_852973.2	Prkar2b	1.97416	3.04356e-19
XM_540546.3	Ehf	1.96975	3.13433e-32
XM_544403.3	Irx3	1.96838	6.02539e-27
DQ138950.1		1.96804	2.45063e-38
XM_541159.3	Cnksr3	1.96743	4.33696e-17
XM_844501.2	Slx1b	1.96638	6.58528e-34
XM_540827.3	Sptbn2	1.9644	6.07035e-28
XM_850106.2	Rap1gap	1.96358	1.66577e-23
XM_003432104.1	Kat6a	1.96163	8.41624e-25
XM_849496.2	Tmem54	1.95782	3.97167e-17
XM_003433441.1	Med15	1.95657	3.68605e-27
XM_539903.3	Zfp467	1.95546	4.64988e-13
XM_852283.2	Acsl1	1.95366	5.56489e-39
XM_003432501.1		1.95276	2.65143e-25
XM_003431591.1	Isoc1	1.9517	4.64643e-20
XM_545055.3	Stx19	1.95031	2.34968e-18
XM_003433626.1		1.94181	3.70821e-33
NM_001252172.1	Nde1	1.93678	4.89534e-17
XM_544159.2	Car13	1.93488	1.55018e-28
XM_003431870.1		1.92894	3.02091e-11
XM_849871.2	Macrod1	1.92736	9.18736e-22
XM_003434597.1	Fam211a	1.91924	2.63863e-19
XM_532008.4	Galnt12	1.91416	1.47534e-20
XM_847302.2	Mxi1	1.91377	1.44121e-27
XM_546757.3	Slc45a1	1.91365	1.76064e-17
XM_539487.3	Hoxa5	1.91193	8.81357e-27
XM_549171.3	Rnf128	1.90942	5.50899e-10
XM_539381.2	Smo	1.90893	4.53311e-28
XM_544912.4	Sik1	1.9042	5.99081e-16
AJ833648.1	Ccnb3	1.90322	3.50986e-12
XM_003434733.2		1.90287	1.32006e-18
XM_843234.2	Ankrd10	1.899	2.97515e-20
XM_844215.2	Sytl2	1.89898	1.14447e-26
XM_845717.2	Sdf2l1	1.89664	1.72416e-31
XM_003639145.1		1.89632	8.13126e-18
XM_545160.3	Bdh1	1.89622	1.27925e-19
XM_542889.2		1.89421	2.06106e-24
XM_003435638.1	Rnf128	1.89358	1.03593e-13
XM_534119.3	Itm2b	1.89108	5.90029e-33
XM_849544.2	Marcksl1	1.88376	4.06296e-24
XM_848380.1	Il10ra	1.88175	3.22891e-12
XM_846751.2		1.88143	5.3023e-16
XM_537051.3	Extl2	1.88062	1.07288e-14
XM_542172.4	Pip5k1c	1.87984	2.19327e-15
XM_546493.3		1.87964	1.74607e-15
XM_849432.2	Tbp	1.8776	6.25621e-19
XM_003639105.1	Gprc5b	1.8743	3.47375e-31
XM_848450.2	Sgpp2	1.87358	2.32743e-14
XM_537031.3	Dram2	1.87324	2.11345e-23
XM_846988.2	Pcbd1	1.87022	1.76317e-23
XM_547695.3	Zbtb7c	1.86817	1.65053e-14
XM_858078.2	Gm15453	1.86671	1.34785e-28
XM_539217.3	Slc39a4	1.86581	3.26272e-22
XM_848277.3		1.86578	2.33946e-22
XM_546176.3	Zfp503	1.86504	9.80524e-14
XM_845170.2	Zc3h12a	1.86122	1.60597e-13
XM_534985.4	Hps1	1.85899	8.08596e-24
XM_848041.3	Mcm5	1.85392	7.8809e-30
XM_533747.3	Arpc4	1.85262	1.14604e-32
XM_859451.1	Hoxa3	1.84644	5.81733e-17
XM_537413.3	Nfkbia	1.84422	8.05552e-22
XM_849647.2	Ppp1r14c	1.84295	2.98045e-18
XM_850427.3		1.84092	1.96433e-11
XM_538901.3	Kcnk5	1.84019	2.88006e-18
XM_547874.3	4933426M11Rik	1.83942	8.00141e-19
XM_848710.2	1110008J03Rik	1.83775	4.02335e-21
XM_848818.1	Spc24	1.83593	7.90702e-22
XM_547007.3	Iqce	1.8335	1.39679e-16
XM_541624.3	Zfp36	1.83322	1.0626e-19
XM_543240.3	Nkx3-1	1.83096	3.89968e-14
AF167075.2	Slc1a1	1.83025	1.59939e-30
XM_545193.3	Slc12a7	1.8302	1.07345e-29
XM_003433829.1	Pllp	1.82929	5.25978e-30
XM_533451.3	Akap12	1.82862	3.14662e-32
XM_543950.2		1.82803	1.86221e-15
XM_534969.3	Rbp4	1.82722	2.30569e-30
XM_534845.3	2810474O19Rik	1.82716	2.66803e-30
XM_003640179.1		1.82667	1.20683e-08
XM_532021.3	Nips p3b	1.82646	1.65618e-20
XM_540446.3	Rnf157	1.82547	3.31747e-16
XM_533626.3	Ppp1r15a	1.8238	9.80306e-28
XM_003639190.1		1.82334	8.39097e-13
XM_845674.2	Hyal1	1.823	3.01959e-27
XM_542966.3	Chmp4b	1.81791	1.7495e-29
XM_844466.2		1.81689	7.24517e-25
XM_003435293.1		1.81571	1.0615e-22
XM_846105.1	Irx5	1.81458	4.23379e-19
XM_536817.3	Zdhhc1	1.81257	4.22097e-19
XM_003433177.1		1.8112	3.26171e-16
XM_548392.3	Rexo4	1.81018	4.21642e-28
XM_532713.3	Klhl2	1.80964	4.2471e-21
XM_003435525.1	Ccdc160	1.80954	6.88981e-15
XM_541860.3	Abhd14b	1.80869	6.29127e-23
XM_847901.2	Hnf1b	1.80838	3.44263e-12
NM_001253903.1	Poldip2	1.80745	7.40755e-28
XM_534128.3	Tsc22d1	1.80602	1.99362e-13
XM_003432667.1		1.80539	5.03107e-28
XM_534901.3	C1ra	1.80393	1.08817e-18
XM_547221.4	Itfg3	1.79783	3.58052e-20
XM_003432073.1	Ezh2	1.79696	3.53938e-20
XM_844184.2	Upk3b	1.79579	2.46504e-12
XM_847046.1	Itprip	1.79473	5.30326e-22
XM_544474.3	Fam46b	1.79346	3.6125e-10
XM_003432648.2	Vsig10l	1.79294	1.00371e-08
XM_847921.1	Fa2h	1.79235	2.818e-12
XM_540908.3	Eml3	1.79197	2.31263e-24
XM_534757.3	Prodh	1.79037	2.6744e-16
XM_542613.4	LOC101056336	1.78818	2.07627e-19
XM_536247.3	Nsun7	1.78719	1.89216e-16
XM_855278.2		1.78708	3.83655e-10
XM_535163.3	Spag6	1.78613	1.42562e-19
XM_003639406.1		1.78475	5.93283e-18
XM_843188.1	Cebpd	1.78474	1.32683e-12
XM_844504.2	Tfdp1	1.782	2.99967e-19
XM_543406.3	Slc24a6	1.7819	2.76533e-11
XM_536993.3	Cluap1	1.78162	4.78388e-12
XM_546150.3	Sgpl1	1.777	3.55372e-20
XM_533114.3	Cdc42ep4	1.77597	3.68508e-19
XM_540198.3	Retsat	1.77595	9.22289e-28
XM_545146.3	Muc20	1.77196	8.22103e-19
XM_845177.2	Igfbp7	1.76946	1.11869e-27
XM_532856.4	Tssc1	1.76929	1.45294e-26
XM_849320.2		1.76836	9.19955e-25
XM_546525.3	2310030G06Rik	1.76533	8.93223e-17
XM_540457.3	Sec14l1	1.76392	3.66389e-22
XM_534994.3	Dpcd	1.76338	3.34182e-16
XM_542208.3	Abca16	1.76291	4.87971e-10
XM_003432169.1		1.76122	2.50631e-12
XM_003639801.1	Tsc22d1	1.76075	4.21787e-24
XM_546111.3	Ccdc6	1.76029	1.79971e-15
XM_848253.2		1.75794	1.56006e-15
XM_548204.3	Abcc3	1.75412	1.37935e-18
XM_542330.3	Lrrc51	1.74808	1.09226e-09
XM_538304.2	Mapk8ip2	1.74652	5.28904e-13
XM_537795.3	Notch1	1.74651	3.36311e-15
XM_538237.3	Baz2a	1.74573	4.64717e-18
XM_003434415.1	Ankrd32	1.74448	6.71614e-17
XM_541509.3	Bcat2	1.74391	1.60779e-15
XM_847778.2	Stil	1.74235	8.58952e-15
XM_003435274.1		1.74153	1.62291e-26
EF094479.1		1.73979	1.04256e-10
XM_538611.4	Slc12a2	1.73815	1.90938e-25
XM_535843.3	Leprel1	1.73798	1.35024e-26
NM_001131050.1	Ptges2	1.73472	5.13915e-17
AM048627.1	Ctsd	1.73289	1.85404e-25
XM_544014.3	Dusp5	1.7294	8.51961e-16
XM_003638754.1	Tshz1	1.7282	3.54769e-13
XM_533632.3	Sae1	1.72702	1.89986e-25
XM_846654.2	Gm7367	1.72551	3.2236e-24
XM_859340.2		1.72388	6.01501e-11
XM_003432283.1		1.72384	8.28866e-11
XM_536762.3	Atp2c2	1.722	7.70799e-16
JN656398.1		1.7219	7.11857e-08
XM_544899.2	C2cd2	1.72096	1.77135e-20
XM_850086.2	Tmem132a	1.71936	4.07229e-10
XM_862787.2	Myrf	1.7189	7.77026e-09
XM_003639660.1		1.7187	5.1798e-20
XM_548092.3	Stat5b	1.71867	3.59282e-21
XM_536095.3	Plekha6	1.71772	7.61105e-13
XM_533391.3	Zfp532	1.71751	9.08569e-20
XM_003639926.1	Lipa	1.71626	8.2701e-13
XM_843432.2	Pkp4	1.71558	3.335e-26
XM_849288.2	Cd81	1.71509	2.81664e-23
XM_543225.3	Scara3	1.7148	6.01784e-21
XM_848699.2		1.71452	3.15211e-14
XM_548064.4	Hdac5	1.71438	7.46797e-16
XM_846507.2	Dock11	1.71292	8.19617e-18
NM_001013416.1	Brca1	1.71039	1.99912e-17
XM_003435518.1	Clcn5	1.70936	1.72117e-09
XM_848220.2	Hdhd1a	1.7091	1.40319e-18
XM_003433866.1	Arhgef10l	1.70524	7.67901e-12
XM_845545.3	Uck1	1.70513	1.317e-14
XM_003435315.1	Nsmf	1.7048	4.27142e-21
XM_534319.3	Mlf1	1.70382	5.04193e-10
XM_845097.2	Cdca8	1.7034	2.49872e-13
XM_849094.3	1810043G02Rik	1.70286	1.07579e-13
XM_532917.3	Rbks	1.70282	5.55694e-16
XM_849230.2	Syt8	1.70165	3.87797e-18
XM_003433758.2	Diap1	1.70164	5.65615e-22
XM_003432560.1		1.70149	2.48856e-21
XM_538914.4	Foxp4	1.69957	3.35327e-11
XM_003434864.1	Crebbp	1.69857	4.86509e-14
XM_843553.3	Fam171a2	1.69658	2.52938e-09
XM_533030.2	Acp6	1.69636	2.90217e-25
X83591.1	Pax8	1.69629	9.05807e-12
XM_861511.2	Akap1	1.69539	1.27685e-23
XM_849177.2	Hnrnpm	1.69432	1.4834e-24
XM_539201.3	Mapk15	1.69421	9.4539e-08
XM_538224.3	Suox	1.69242	1.17445e-21
XM_848366.2	Tmem125	1.69224	3.39536e-16
XM_003432577.1	Erf	1.69164	3.26619e-14
XM_845621.3	Mllt6	1.69106	8.7542e-19
XM_543973.3	Sema4g	1.69075	1.87763e-12
AY136626.1		1.69054	2.61871e-14
XM_003435619.1		1.69045	3.43361e-10
XM_546606.4	Per1	1.68998	2.81604e-15
XM_533928.3	Angptl4	1.68989	6.67899e-11
XM_848051.2	Gabarapl1	1.68887	2.84016e-22
XM_849180.2	Zfp358	1.68392	1.2447e-19
XM_846803.2	Mcat	1.68339	1.06569e-19
XM_003640036.1	Knstrn	1.6814	3.91738e-14
JN656393.1		1.68107	1.52884e-13
XM_536435.3	Wwc1	1.68047	2.03908e-19
XM_003639434.1	Paqr8	1.67924	2.75856e-18
XM_003638814.1		1.67849	4.32498e-21
XM_531697.3	Atxn10	1.67748	7.83702e-23
XM_847209.2	Srf	1.67718	4.69994e-16
XM_538382.3	Ankrd54	1.67571	7.58438e-13
NM_001194984.1	LOC100045999	1.67439	1.87713e-22
JN656391.1	Tap1	1.67327	2.97242e-18
XM_543526.3	Ggt1	1.67321	2.49867e-17
XM_845091.2	Igfbp4	1.67158	1.5927e-20
XM_541428.4	Cnot3	1.67139	6.46478e-08
XM_003434827.2	Rab11fip3	1.67129	3.11985e-14
NM_001252198.1	Ptma	1.66951	9.2622e-20
XM_536921.3		1.66883	2.00114e-17
XM_003639007.1		1.66808	1.85124e-10
XM_848485.2	Tada2a	1.66662	2.15734e-22
XM_003432130.1	Mtus1	1.66607	3.00069e-23
EF561643.1	Trpv4	1.66505	1.57545e-17
XM_538053.2	Tsr2	1.66327	1.40157e-07
XM_003639738.1	Slc25a23	1.66309	2.69196e-08
XM_548141.3	Grb7	1.66232	2.08013e-09
XM_547735.3	Zfhx2	1.66152	3.65629e-07
NM_001003258.2	Lman2	1.66065	2.22995e-22
XM_003432802.1	4930404N11Rik	1.66023	1.64521e-13
XM_845361.2	Crym	1.66015	6.66576e-14
XM_543481.3	Tcn2	1.65989	1.31787e-22
XM_539627.3	Faah	1.6598	1.14684e-16
XM_540856.3	Fam89b	1.65909	2.60432e-12
XM_846871.2	4430402I18Rik	1.65904	1.32762e-08
XM_003639008.1		1.65834	2.89944e-10
XM_003432953.1	Crebzf	1.65744	3.49415e-13
XM_003432323.1	Fam89b	1.65725	2.5054e-13
XM_544737.4	Smad6	1.65595	1.72842e-14
XM_847192.2	Jund	1.65569	1.44732e-17
XM_845803.3	Srm	1.65566	1.34781e-17
XM_003639165.1	BC034090	1.65508	1.85147e-09
XM_849514.2		1.65459	4.623e-14
AF056084.1		1.65457	9.09437e-17
XM_003639373.1	Phf19	1.65454	4.56798e-10
XM_849974.2		1.65327	1.46503e-20
XM_003434924.1	Kctd1	1.6485	5.42135e-08
AJ271644.1	Id3	1.64749	1.20696e-16
XM_537548.3	Clmn	1.64688	9.00431e-08
XM_003638757.1	Mtfr2	1.64641	8.57376e-17
XM_858018.2	Mpc1	1.64553	9.35485e-15
XM_536052.3	Kansl1l	1.64476	9.51574e-22
XM_003433284.1		1.64427	1.64968e-19
XM_846128.2	Hoxb7	1.6437	1.97505e-13
XM_003639315.1	Dab2ip	1.64136	3.08906e-11
XM_003432616.1	Kank1	1.63997	1.85245e-16
XM_003432725.1		1.63996	2.69128e-11
XM_541876.3	Hyal2	1.6395	5.79629e-17
XM_003640189.1	Fzd5	1.63923	2.07553e-16
XM_846897.1	Tbc1d10c	1.63909	2.6186e-07
XM_534734.3	Sec14l2	1.63857	8.59243e-13
XM_844894.2	Pcbp4	1.63844	5.81112e-20
XM_545912.3	Dok7	1.63746	9.72567e-14
XM_847454.2	Wwtr1	1.63611	4.29635e-22
XM_003432467.1		1.63541	2.89377e-13
XM_538343.3	A4galt	1.63421	5.55777e-07
XM_542033.3	Ier2	1.63387	4.03276e-18
XM_541942.3	Rab3a	1.63331	7.93004e-12
XM_845376.1	Pgap1	1.63217	3.41795e-15
XM_534602.3	Armc9	1.63198	7.11912e-09
XM_546807.3	Osgin1	1.63169	4.16965e-08
XM_849132.2		1.63165	8.09215e-20
XM_848135.2		1.63016	1.55844e-09
XM_543842.3	Lpcat3	1.62964	1.02295e-19
XM_539058.2	Sim1	1.62954	1.58464e-09
XM_538808.2	Kif12	1.62946	4.48792e-17
XM_534424.3	Mybl2	1.62825	2.15496e-20
XM_547541.3	Ubqln4	1.62811	2.83887e-13
XM_535693.3	Pla2g12a	1.62748	4.23195e-12
XM_849406.2	Sh3gl1	1.62714	4.27596e-17
XM_003639993.1	Arl3	1.62612	7.45709e-16
XM_003434888.1		1.62532	5.55934e-17
XM_537530.3	Sel1l	1.62494	2.78273e-20
AB194049.1		1.62467	1.04602e-07
XM_533554.3	Spin1	1.62349	3.49755e-15
XM_003432701.1	t14	1.62322	4.32275e-10
XM_003433622.1		1.62174	1.99562e-14
XM_546999.3	Fbxl18	1.62159	4.75273e-12
XM_003435333.1	Arrdc1	1.62047	5.35271e-20
XM_003434817.1		1.62031	8.96196e-19
XM_003639722.1	Junb	1.62012	8.2089e-16
XM_532516.3	Sept7	1.6199	1.58728e-19
XM_540913.3	Fads2	1.61857	5.82582e-21
XM_546979.3	Pdap1	1.61815	1.80942e-18
XM_543529.3	Cabin1	1.61813	1.94135e-15
XM_547146.2	Nmral1	1.61812	3.28598e-19
XM_546998.3	Fscn1	1.61693	6.01817e-08
XM_843429.2	Slc12a6	1.61679	9.01959e-20
XM_538474.3	Plekhh2	1.61494	4.14626e-16
XM_003434933.1		1.61441	4.00918e-12
XM_843300.2	Adamts9	1.61333	4.07065e-18
XM_531746.3	Ift27	1.61302	3.18706e-11
XM_854620.2		1.61283	1.88492e-07
XM_541795.3	Bhlhe40	1.61275	6.52448e-15
XM_003432029.1		1.61256	1.7291e-08
NM_001003248.1		1.61244	1.39906e-18
XM_545721.4	Disp1	1.61223	1.4244e-12
AY764285.1	Vhl	1.61113	9.69972e-11
XM_538741.3	Shb	1.61112	4.52802e-17
AY135519.1	Hmgb1	1.61067	9.63411e-17
XM_534696.3	Rfc5	1.61006	5.93192e-19
XM_846234.2	Tfeb	1.60879	8.39255e-07
XM_845597.3	Aif1l	1.60842	2.3917e-08
XM_003638786.1	Pqlc1	1.60836	2.83558e-14
XM_547003.3	Foxk1	1.60794	7.75228e-11
XM_538194.3	Hmgb3	1.60764	5.22574e-14
XM_003639281.1	Flot2	1.60716	6.28925e-19
XM_849111.2	Cd276	1.60649	2.73692e-12
XM_537042.3	Celsr2	1.60646	3.45452e-07
XM_546938.4	Sh2b2	1.60637	4.72254e-08
XM_863512.2	Midn	1.60524	2.39418e-12
XM_003431884.2	Grm8	1.60507	1.51933e-09
XM_547091.3	Plk1	1.60434	2.62291e-18
XM_544394.3	Nlrc5	1.60325	4.045e-09
XM_537787.3	Npdc1	1.60278	5.1436e-12
XM_535002.3	Nt5c2	1.60244	3.96416e-16
XM_845012.2	Orai2	1.60219	2.2997e-09
XM_534457.3	Atp9a	1.60187	2.18309e-14
XM_539274.3	Srd5a3	1.60166	3.44583e-16
XM_003434735.1		1.6016	1.60305e-09
XM_547553.3		1.60109	1.79066e-13
XM_848866.2	Rph3al	1.60082	1.05298e-08
XM_547713.3	Itpk1	1.59868	1.00152e-18
BN000761.1	Arsj	1.59814	5.41278e-14
XM_535837.3	Rfc4	1.5977	3.20662e-18
XM_847984.2	Chpt1	1.59697	2.5367e-14
XM_540756.3	Creb3l1	1.59645	4.3645e-08
XM_003433888.2	Loxl1	1.59461	4.90253e-15
XM_542187.3	Gadd45b	1.59302	7.23158e-19
XM_539597.3	Eif2c4	1.59163	1.60218e-11
XM_535470.3	Cops2	1.59078	2.54616e-18
XM_532899.3	Cenpa	1.58998	3.46406e-13
XM_533516.3	Tle1	1.58989	3.2607e-13
XM_543870.3	Foxm1	1.5897	2.98726e-12
XM_534988.2	Dnmbp	1.58907	6.75435e-12
AY703457.1		1.58904	1.25739e-08
XM_003639530.1	Cdc20	1.5887	1.00073e-16
XM_548180.2	Hoxb13	1.5886	1.28021e-07
XM_003639606.1	Rpia	1.58836	7.18688e-15
XM_538324.3	Celsr1	1.58777	1.26792e-08
XM_003639333.1		1.58767	7.59265e-14
XM_849175.2	Coq5	1.58735	5.29207e-12
XM_535499.3	Ccnb2	1.58688	1.31452e-12
NM_001048086.1	Psmb9	1.58634	7.8858e-11
XM_003433819.1		1.58604	8.22036e-11
NM_001114749.1		1.58567	4.03593e-11
XM_537829.3	Ciz1	1.58539	6.85819e-12
XM_536132.3	F11r	1.58526	2.78887e-19
XM_535501.3	Fam81a	1.58475	1.13862e-16
XM_540866.3	Capn1	1.58464	4.68797e-16
XM_003639120.1	Gdpd3	1.58419	1.12992e-08
XM_545497.2	Cobll1	1.58363	1.722e-14
XM_540742.3	Ptpmt1	1.58362	1.27925e-11
XM_850397.3		1.58221	1.69705e-08
XM_542149.3	Plin3	1.58169	3.1759e-11
XM_003639086.1	Mafk	1.58169	2.4927e-10
XM_003434648.1	Jun	1.58161	1.07234e-13
XM_003433621.1		1.58119	1.94594e-14
DQ195101.1		1.58059	3.33151e-13
XM_003432904.1		1.58005	2.11918e-15
XM_003434023.1		1.57948	5.33302e-13
XM_537962.3	Asb9	1.57922	8.62854e-11
XM_003434507.1		1.57862	2.47718e-18
XM_845999.2	Zfhx3	1.57837	3.38188e-08
XM_531719.3	Zc3h7b	1.57748	8.03227e-15
XM_541489.4	Med25	1.57715	1.35883e-11
XM_547284.4	Macc1	1.57713	7.00821e-09
XM_844058.2	Prim1	1.57682	9.0248e-16
XM_003433399.1		1.57661	5.33563e-19
XM_003434816.1		1.57643	1.20388e-17
XM_844798.2	Uvrag	1.57608	3.15673e-14
XM_846824.2	Pdcd6	1.57599	6.9807e-18
XM_546915.3	Clip2	1.57529	1.25926e-14
XM_534344.3	Btbd3	1.57509	1.01176e-10
XM_549250.1	Elf4	1.57468	1.61091e-06
XM_548091.3	Stat5a	1.57462	7.22565e-16
XM_846767.2	Tead2	1.57384	3.01739e-11
XM_003435571.2	Ctdspl	1.57371	2.10006e-10
XM_546939.4	Cux1	1.57302	1.19543e-08
XM_534947.3	Ncoa4	1.5729	8.01056e-19
XM_532923.3	Dpy30	1.57249	1.07424e-15
XM_533994.3	Prcp	1.57249	1.888e-14
XM_003431559.1	Lrrc19	1.57189	3.12027e-14
XM_541269.3	Rasef	1.5684	8.43604e-15
XM_536182.3		1.56803	5.19381e-14
XM_539512.2	Dpy19l1	1.56632	1.27781e-10
XM_540424.3	Hid1	1.56543	1.80148e-05
EU162137.1		1.56362	1.01192e-09
XM_544975.3	Pyurf	1.56334	9.59555e-17
NM_001270970.1	Pyurf	1.56334	1.17269e-16
XM_539197.4	Rhpn1	1.56304	6.73076e-12
XM_850179.2	Aldh4a1	1.56289	4.23967e-16
XM_844115.1	Inpp5e	1.56157	8.96281e-09
NM_001048085.1	Psmb8	1.5612	7.10492e-08
AF333433.1		1.56107	1.29684e-10
XM_534232.3	Ulk4	1.56041	1.10889e-08
XM_543224.3	Esco2	1.5603	4.3152e-11
XM_843220.3	Pcyt2	1.55982	4.41357e-17
XM_548413.3	Abl1	1.55903	7.95185e-13
XM_543844.3	Ptpn6	1.55858	8.10134e-09
XM_858566.2		1.55828	1.18149e-08
XM_536734.3	Rere	1.55719	3.46083e-10
XM_845860.2	Dpy30	1.55579	1.51248e-12
XM_848133.2	Rilpl2	1.55468	2.19368e-07
XM_543376.3	Hip1r	1.55417	8.61848e-18
XM_541589.3	Cic	1.55404	7.06572e-09
XM_536657.3	B9d1	1.55375	7.90399e-10
DQ489530.1	Map2k1	1.55359	1.32746e-17
XM_538707.3	Kif24	1.55274	3.59043e-08
AY485421.1	Aspm	1.55195	3.71869e-12
XM_536138.3	Ndufs2	1.55136	2.07971e-17
XM_848800.3	Evc2	1.55123	3.93336e-10
XM_003432855.2	A230050P20Rik	1.54947	7.86272e-17
XM_003434841.1	Tmc5	1.5488	5.86262e-09
XM_003434617.1	Tmem107	1.54852	1.91823e-08
XM_544343.4	Mier3	1.54789	1.00411e-06
XM_003435234.2	Traf4	1.54731	1.20711e-15
XM_536920.3	Ccdc101	1.54715	3.50458e-12
XM_536391.3	Usp54	1.54694	2.9094e-10
AF358908.1		1.54662	2.82593e-13
XM_541736.4	Mcm2	1.5466	2.31888e-16
XM_856413.2	E130309D02Rik	1.54593	1.26057e-10
XM_534730.3	Zmat5	1.54462	5.35605e-08
XM_537660.3	Lrrc46	1.54353	1.22601e-05
XM_852233.2		1.54328	9.28232e-08
XM_539928.4	Paxip1	1.54311	6.38115e-11
XM_546721.3	Ttll10	1.54272	6.03972e-10
XM_003639732.1	Cd320	1.54129	1.60165e-11
XM_541418.4	Eps8l1	1.54125	1.18311e-16
XM_543812.3	Etv6	1.54009	1.2033e-10
AY970669.1	Podxl	1.53845	8.80573e-13
XM_534277.3	Mras	1.53761	2.97303e-10
XM_541687.4	Arhgap33	1.53729	3.06811e-07
XM_847474.3	Smtn	1.53709	1.51074e-12
XM_532604.3	Plk3	1.53682	1.10951e-10
EU107521.1		1.5368	3.51353e-16
XM_546235.4	Dusp1	1.53477	2.48465e-16
XM_844113.2	Vps26b	1.53466	1.14495e-09
XM_845980.2	Troap	1.53452	6.71281e-13
XM_003431781.1	Fam49b	1.53426	2.55114e-14
XM_845841.2	Tpx2	1.534	1.63558e-13
XM_532347.2		1.53373	1.10993e-07
XM_540818.3	Clcf1	1.53371	1.27988e-09
XM_545847.3	Isg20	1.53349	4.44222e-08
XM_003640094.1	Col18a1	1.53268	6.62241e-12
XM_547356.2	Elf3	1.53235	1.98124e-13
XM_548950.3	Mid1ip1	1.53165	4.67679e-14
XM_533110.3	Pion	1.52936	1.30737e-09
XM_531728.3	Fam83f	1.52927	4.09135e-10
NM_001253742.1	Krt19	1.52847	6.08299e-15
XM_548877.2	Nhs	1.5279	2.59071e-06
XM_003639657.1	Ah k	1.5263	5.25691e-13
XM_003432880.1	Prkar2a	1.52621	1.5411e-15
XM_843294.2	March8	1.52495	1.51323e-08
XM_533192.3	1110051M20Rik	1.52476	5.58561e-08
NM_001003245.1	Csf2	1.52391	1.25373e-06
XM_003435306.1	Slc46a1	1.5237	1.8352e-10
XM_538686.2	Dmrta1	1.52355	6.13397e-10
XM_003638992.1		1.52275	8.528e-08
XM_533245.3	Vegfb	1.52275	3.14723e-06
XM_535726.3	Nfkbiz	1.5215	3.63915e-13
XM_846983.2	Ptp4a2	1.52137	3.91976e-15
XM_547369.3	Kif14	1.52088	1.15822e-07
XM_847977.3	Zfp36l1	1.52002	3.55044e-10
XM_003431528.1		1.5195	6.25233e-09
XM_541627.3	Pak4	1.51858	4.6845e-12
XM_541717.3	Ankrd27	1.51838	1.95513e-15
XM_542054.3	Ecsit	1.51822	1.43789e-07
NM_001003295.1	Hspb1	1.51792	8.24668e-12
XM_003431909.1	Agr2	1.51781	1.48241e-11
XM_538256.3	Ctdsp2	1.5178	1.7026e-10
XM_003434803.2		1.51666	7.615e-10
XM_538389.2	Card10	1.5166	6.27324e-13
XM_538855.2		1.51555	2.91011e-07
XM_536786.3	Glg1	1.51372	4.28921e-13
XM_845706.2	Bicc1	1.51355	1.66088e-15
XM_534202.3	Abhd12	1.51313	3.85486e-12
XM_533856.3	Lars2	1.51266	1.86364e-09
XM_544404.3	Rpgrip1l	1.51203	9.98023e-08
XM_536207.4	Tm6sf1	1.51203	2.44593e-06
XM_003639919.1	Mtmr3	1.51183	3.45635e-15
XM_843736.2	Rufy1	1.5118	6.64049e-11
AJ388555.1	Rbm47	1.51084	2.69003e-13
XM_847917.2		1.51043	1.35191e-06
XM_845415.2	Msrb3	1.51028	5.37578e-12
XM_549343.2	Gabra3	1.5101	1.32393e-09
XM_003639416.1	Nrm	1.50975	3.48369e-12
XM_532169.2	Pkhd1	1.50954	2.24563e-14
AF043908.1		1.50914	8.56018e-06
XM_549061.3	Kif4	1.50896	5.69867e-11
XM_858206.1	Mkl2	1.50882	3.57773e-09
XM_003640040.1	Pdcd7	1.50876	2.3834e-06
XM_003433423.1	Ccdc157	1.50708	1.29511e-06
XM_845131.2	Pcsk7	1.50707	1.01358e-14
XM_540746.3	Ddb2	1.50655	8.05378e-09
XM_849986.2	Fbxo46	1.50641	2.48433e-07
XM_003432833.2	Map1s	1.50634	2.19225e-10
XM_848626.2	Tbl1x	1.5062	1.37795e-15
XM_548052.3	Plcd3	1.50473	4.78736e-10
XM_846161.2	Sytl4	1.50435	2.10018e-10
XM_546507.3	Cep164	1.50345	1.04561e-12
XM_003434730.1	Thap11	1.5034	1.87814e-08
XM_532841.3	Ankrd37	1.50312	2.77894e-06
XM_535736.3	Phldb2	1.50268	6.33243e-15
XM_540487.4	Gcgr	1.50261	3.07311e-12
XM_543049.3	Fam65c	1.50258	1.67285e-07
XM_003434473.1	Slit3	1.50172	2.98956e-08
XM_543993.3	Trim8	1.50144	2.00488e-11
XM_843344.2	Cxxc5	1.50123	2.16314e-14
XM_003639547.1	Ttc26	1.50051	1.34203e-06
XM_003639182.1	Rabgap1l	1.50022	8.35357e-12
XM_846749.2	a60	1.49941	2.94728e-08
XM_535735.3	Pvrl3	1.49926	2.02264e-09
XM_850316.2	Sipa1l3	1.49906	7.36097e-08
XM_849482.1		1.49825	7.27409e-06
XM_536468.4	Cd74	1.49754	4.86319e-13
XM_003432006.1	Pnp	1.49722	9.16846e-15
XM_545906.2	Sh3tc1	1.49711	1.5808e-14
XM_542234.3	Maml2	1.49699	5.41564e-08
XM_003435661.1		1.49666	4.39293e-09
XM_544018.3	Adra2a	1.49644	8.10629e-06
XM_548370.4	Agpat2	1.49558	6.89812e-12
XM_847753.2	Sfi1	1.49537	4.71282e-10
XM_543796.3	H2afj	1.49526	6.53832e-06
XM_003432332.1	Vegfb	1.49482	7.31886e-11
NM_001145174.1	Car9	1.49455	5.20388e-05
XM_003432814.1		1.49431	1.36275e-05
XM_844475.2	Vwa5b2	1.49415	7.38964e-09
AJ866725.1	Xylt2	1.49323	1.48713e-07
XM_536847.3	Tmem120a	1.49314	6.45959e-12
XM_534035.3	Prkcdbp	1.49254	4.51475e-12
XM_545763.3	Usf1	1.49234	3.09174e-14
XM_540813.3	Unc93b1	1.49214	3.5567e-11
XM_003639162.1	5730559C18Rik	1.49207	8.68573e-09
XM_850960.2	Nfyc	1.49207	3.05797e-10
XM_847458.3	Slc39a11	1.49172	5.61187e-06
XM_848882.2	E2f4	1.49132	2.46549e-12
XM_845495.2	Dgkz	1.49051	8.37591e-14
XM_844698.2	Vps8	1.49018	1.19995e-14
XM_843488.2	v1	1.48996	3.81386e-05
XM_534913.3	Plekhg6	1.48873	5.03589e-09
XM_846846.2	Mtch1	1.48859	1.01766e-14
XM_542206.3	Stk11	1.48858	7.62471e-11
NM_001194977.1	Muc1	1.48821	4.59977e-07
XM_003434782.1	Cdc14a	1.48792	7.32806e-07
XM_003432803.1		1.48712	3.75327e-10
XM_850265.2	Med29	1.48674	2.75531e-09
XM_845700.2	Hyal3	1.48644	4.04695e-07
XM_003639304.1		1.48613	4.86076e-13
XM_843667.3	Zbtb17	1.4853	7.19183e-08
XM_003434409.1		1.48392	3.02076e-11
XM_542176.3	Mfsd12	1.48378	4.73826e-14
XM_003431983.1	Btg1	1.48337	1.83838e-14
XM_531632.3	bp2	1.48252	1.18129e-14
XM_538386.3	Sh3bp1	1.48094	2.13409e-07
XM_545670.3	Wdfy1	1.48066	1.99227e-09
XM_855378.2	Gyk	1.48033	2.67902e-09
XM_546743.2	Dffb	1.48016	2.40666e-06
XM_003638801.1		1.47901	5.17216e-10
XM_003435094.1	Homez	1.47901	9.70939e-08
XM_546965.3	Ap4m1	1.4786	1.33175e-08
XM_547534.3	Mef2d	1.47797	5.41054e-06
XM_846973.2	Mad1l1	1.47779	2.875e-08
XM_533579.3	Ccdc106	1.4773	1.10097e-06
XM_533906.3	Fbxw9	1.47694	1.54351e-05
XM_003639917.1	Gltp	1.47629	1.66962e-11
XM_850389.2	Fam136a	1.47599	1.3853e-08
XM_533065.3	Slc16a1	1.47556	9.51487e-11
XM_850056.2	Trappc6a	1.47534	9.55318e-07
XM_845155.2	Cldn1	1.47526	2.27896e-11
XM_534223.3	Myd88	1.47387	3.33023e-08
XM_845822.2	Fanca	1.47307	4.4139e-10
XM_844813.2	Aurkb	1.47295	2.09487e-12
XM_003432508.2	Lrp11	1.472	7.83174e-06
XM_003433536.1	Mettl7a1	1.47063	2.08236e-09
XM_535324.3	Yars	1.47038	7.15417e-14
XM_003639341.1	Fam161a	1.47029	2.24649e-07
XM_540790.2	Kcnq1	1.47025	3.26673e-09
XM_843863.2	Efhd2	1.46975	4.53397e-11
XM_003638784.1		1.46886	4.63269e-08
XM_547665.3	Arhgap28	1.46816	2.55567e-07
HQ637390.1	Lgals9	1.46787	9.71074e-07
XM_537673.3	Acsf2	1.46638	6.70498e-13
XM_003639829.1	Ppp2r3a	1.46561	3.10039e-12
XM_003639841.1	Slc52a3	1.46529	7.65405e-05
XM_532902.3	Agbl5	1.46515	7.17635e-11
XM_843544.2	Pcsk1	1.4651	3.71868e-11
XM_544389.3	Ccdc102a	1.46496	1.64485e-10
XM_003433574.1	Gabarapl1	1.4648	3.53537e-12
XM_003639051.1		1.46447	1.78342e-10
XM_849300.3	Gyg	1.46424	6.6888e-09
XM_533102.3	Mll5	1.46338	1.22258e-09
XM_849850.3	Trim14	1.46231	6.11331e-09
XM_003435514.1		1.46225	3.46057e-05
XM_847859.2	Bcar1	1.46217	8.91513e-12
XM_549303.3		1.46104	3.01454e-08
XM_003639346.1	Zfp36l2	1.46102	2.58337e-08
XM_858176.2	Wbp1l	1.46095	1.7331e-06
XM_003639067.1		1.46083	7.15058e-13
XM_850442.2	Anxa10	1.46064	1.04328e-08
XM_847576.2	Zfp428	1.46028	4.2433e-07
XM_548201.3	Epn3	1.46005	3.65527e-08
XM_847398.2	Spg21	1.4592	1.93405e-09
XM_003435226.1	Psmc3ip	1.45896	4.25537e-06
XM_541741.3	H1fx	1.45869	7.28119e-11
XM_003639101.1	Gadd45a	1.45809	4.9415e-13
XM_548179.3	Hoxb8	1.45741	8.57869e-06
XM_546930.4	Pom121	1.45707	7.24197e-06
XM_845234.2	Smarcd3	1.45701	1.38389e-08
XM_003639171.1	Ints3	1.45697	4.65892e-10
XM_542177.3	Fzr1	1.45677	4.06231e-06
XM_533156.3	Cd59b	1.45638	5.3293e-10
FJ159124.1	Igf2	1.45635	6.12668e-05
XM_003431725.1		1.45479	4.13736e-08
XM_536383.3	Micu1	1.45451	9.28545e-12
XM_844761.2	Pomt1	1.45382	3.1935e-09
XM_003432704.1	Tmem238	1.45286	2.20015e-07
XM_547058.3	Kif22	1.45158	1.47428e-10
XM_546204.3	Dbn1	1.45031	1.27935e-11
M95495.1	Slc6a6	1.44988	4.33866e-10
XM_003639394.1	Clta	1.44867	1.08169e-11
XM_532705.3	Fnip2	1.44801	6.18599e-11
XM_536387.4	Ttc18	1.44799	1.46556e-06
XM_537313.3	Ndc80	1.4478	1.30368e-09
XM_533962.3		1.4475	3.11325e-13
XM_003639435.1	Lrrc1	1.44735	1.87671e-07
XM_543249.3	Pdlim2	1.44731	5.00752e-09
XM_844348.2	Irf2bp2	1.44722	1.04472e-10
NM_001048101.1	Tapbp	1.44686	5.83145e-11
XM_857127.2		1.44648	1.62074e-07
XM_547851.3	Syne2	1.44582	2.97398e-09
XM_544468.4	Ahdc1	1.44537	9.32541e-05
XM_545676.3	Btg2	1.4449	2.26289e-07
XM_545648.3	Wnt10a	1.44471	2.16433e-07
XM_537369.3	4931414P19Rik	1.44429	5.49489e-08
XM_849638.2	Slc25a54	1.44417	1.51137e-05
XM_540910.3	Asrgl1	1.44379	4.64883e-09
XM_541783.3	Mtmr14	1.44373	1.66695e-10
XM_848616.2	Cdh3	1.44366	3.17985e-10
XM_844353.2	Mpped2	1.44357	2.23735e-12
XM_003434925.1	Ss18	1.44357	4.20391e-11
XM_533250.3	a40	1.44344	2.04697e-06
AJ286817.1		1.44299	3.86091e-07
XM_547142.3	Ubn1	1.44265	5.6072e-09
XM_003433936.1		1.4424	6.36704e-05
XM_850286.3	Magix	1.44203	6.61644e-06
XM_003434024.1	Spp1	1.44126	4.54219e-10
XM_533665.3	Shkbp1	1.44097	8.9381e-12
M57529.1		1.43956	2.23643e-06
XM_843848.2	St3gal4	1.43914	9.56518e-12
XM_843702.2	Vwa1	1.43911	5.88619e-05
XM_534910.3	Ncapd2	1.43873	4.62745e-12
XM_844217.2	Csad	1.43871	2.12213e-08
XM_541858.3	Dusp7	1.43852	1.6697e-08
XM_539924.3	Galnt11	1.43845	1.48123e-10
XM_539600.4	AU040320	1.43812	3.64459e-08
XM_536927.4	D430042O09Rik	1.43802	5.79339e-06
XM_547642.3	Gata6	1.43797	2.79391e-06
XM_544118.3	Ncoa2	1.43777	4.51378e-10
XM_003432612.1	Trpm3	1.43774	4.50593e-09
XM_532873.3	Klf11	1.43733	4.03889e-07
XM_861043.2	Zfp428	1.43731	8.10317e-06
XM_847313.2	Pik3r2	1.43597	2.45244e-07
XM_003432168.1		1.43572	9.89548e-10
XM_546088.3	Disc1	1.43552	1.6385e-05
NM_001003253.1	Mal	1.43542	3.4875e-12
FJ159123.1	Igf2	1.43502	5.41978e-06
XM_849640.2	Nkain1	1.43494	1.12265e-08
XM_850020.2	Il22ra1	1.43362	8.4518e-06
XM_542917.3	Siglec1	1.43329	3.32038e-07
XM_547042.3	Zfp646	1.43319	1.17192e-07
XM_532400.3	Rufy3	1.43309	2.25989e-07
XM_003432812.1	Twf2	1.43308	1.78099e-09
XM_544900.1	Zbtb21	1.43292	0.000366916
NM_001115119.1	Gpx1	1.43254	1.31335e-11
XM_548346.2	Mrpl41	1.43231	3.17624e-08
XM_003433939.1	6030419C18Rik	1.43214	2.37023e-07
XM_545360.3	Mboat1	1.43144	2.47152e-11
XM_542963.3	E2f1	1.43058	1.36546e-06
XM_546756.3	Errfi1	1.43049	8.00212e-12
XM_003639450.1	Oplah	1.42986	1.09537e-11
XM_847014.2	Mis18a	1.42959	1.28696e-06
XM_546823.3	Nudt7	1.42941	2.412e-05
XM_850281.2	Pole3	1.42908	2.84633e-09
XM_540427.3	Slc16a5	1.42884	2.01123e-11
XM_843676.3	Rab18	1.42851	1.09834e-10
XM_531630.4	Esyt1	1.42839	2.12166e-11
XM_003434861.1		1.42834	4.15228e-11
XM_846499.2	Ticrr	1.42826	2.23084e-07
XM_849946.2		1.42783	2.29586e-06
XM_538425.3	Sh3rf3	1.42742	0.000473441
XM_003432515.1		1.42666	2.611e-07
XM_540737.2	Ptprj	1.42603	2.78333e-09
AB679832.1	Slc9a3r1	1.42602	2.12817e-11
XM_849837.2	Sap30l	1.42581	8.08857e-05
XM_003432328.1		1.42577	4.71588e-09
XM_845065.2	Cited2	1.42516	2.26833e-11
NM_001145120.1	Arg2	1.42511	2.9614e-11
XM_846750.2		1.42488	1.6995e-07
XM_849024.2		1.42486	4.88097e-12
XM_849702.2	Ctsz	1.42477	5.10608e-12
AY572225.1		1.42459	8.01091e-12
XM_536318.3	Iqgap2	1.42418	5.78714e-11
XM_003639623.1		1.42407	7.86563e-05
XM_536445.3	Pttg1	1.42402	1.5405e-08
XM_536720.4	Prdm16	1.42397	0.000184243
XM_540418.4		1.42347	2.65221e-11
XM_531700.3	Nup50	1.42342	1.5904e-09
XM_845993.2	Gtse1	1.42333	8.71106e-09
XM_542215.3	Ptbp1	1.42313	4.13873e-12
XM_003431726.1		1.42273	9.46561e-05
XM_547000.3	Tnrc18	1.42259	3.10181e-07
XM_843994.2	Srebf2	1.42212	9.31935e-10
XM_850035.2	Rab13	1.42187	8.03535e-08
XM_850107.3	R3hdm4	1.42165	9.76068e-08
XM_003435231.1		1.42148	3.25017e-09
XM_546967.3	Zkscan1	1.42138	9.0091e-07
XM_847258.2		1.42082	9.91525e-05
XM_535696.3	Enpep	1.42054	2.45192e-08
XM_536008.3		1.4205	2.56153e-11
XM_537743.4	Spag5	1.41975	2.74257e-09
XM_861341.2	Rbmx	1.41965	3.0546e-11
XM_540157.3	Sos1	1.41951	5.28824e-09
M57532.1		1.41919	2.99341e-06
NM_001204929.1	Apitd1	1.41911	0.000125279
XM_003434696.1	Zcchc14	1.41874	2.78257e-06
XM_543329.4	Ano7	1.41873	0.000314256
XM_003432136.1	Sorbs2	1.41803	1.48199e-08
XM_537616.3		1.41791	0.00013897
XM_546660.3	Rai1	1.41739	1.44734e-06
XM_843725.2	Gtf2ird1	1.41736	2.73139e-07
XM_547924.3	2310044G17Rik	1.41733	7.45765e-06
XM_860971.2	Oat	1.41692	1.80253e-11
NM_001011723.1	H2-Ea-ps	1.41605	5.45664e-11
XM_853713.2	Rxra	1.41513	2.44176e-06
XM_003434102.1	Ccdc127	1.41465	3.30303e-07
XM_845276.2	Smarcd2	1.41448	5.40408e-11
XM_846629.2	Cnpy3	1.41445	4.24288e-10
XM_003434789.1		0.707084	2.62992e-07
XM_546652.3	Epn2	0.706986	8.62399e-06
XM_546838.3	Ftsjd1	0.706804	2.35596e-06
XM_541201.3	Mllt4	0.706565	7.67949e-11
XM_003435133.1		0.706135	5.03477e-11
XM_535634.3	Coq2	0.706129	1.33378e-10
XM_538208.4	Slc10a3	0.706054	2.81334e-09
XM_533778.3	Pdhb	0.705769	3.75397e-10
XM_848257.3	Igsf5	0.70572	7.30767e-07
XM_534645.3	Eif2b1	0.70561	8.78893e-09
XM_544546.4	Epha2	0.705574	6.08171e-11
XM_003638979.1		0.705546	4.3174e-05
AB274721.1	Dhrs4	0.705532	2.91958e-11
XM_003638980.1	Ggps1	0.705201	3.4525e-07
XM_003434660.1		0.704843	8.0255e-08
XM_533524.3	Anxa1	0.704432	7.76102e-10
XM_540257.3	Igsf3	0.704093	1.90544e-06
XM_547062.3	Kctd13	0.70366	0.000114386
XM_548817.2	Fuom	0.703471	1.64643e-05
XM_538246.3	Stac3	0.703323	4.26443e-05
XM_536727.3	Acot7	0.703272	1.67543e-11
AY911512.1	Hspa4	0.703223	2.80725e-11
XM_846462.1	Specc1	0.703195	2.25912e-08
XM_532737.3	Tpk1	0.70317	2.19857e-09
XM_537207.3	Tiprl	0.703076	2.14681e-07
XM_541147.3	Ppil4	0.70304	1.65056e-07
XM_537617.3	Ccdc43	0.70296	4.83432e-08
XM_548277.3	Crlf3	0.702896	1.23892e-07
XM_538538.3	Pcyox1	0.702848	2.1653e-10
XM_862584.2	D jb4	0.702494	3.30483e-07
XM_540914.3	Fads1	0.702237	1.28009e-05
XM_542692.3	Fbxl2	0.702126	6.86742e-05
XM_532920.3	Wdr43	0.7018	2.79241e-10
AY057077.1	Tpmt	0.701649	8.41734e-07
XM_003434843.1	Itpripl2	0.701519	3.65579e-05
XM_845085.2	Tmem5	0.70143	3.67193e-06
XM_536728.3	Plekhg5	0.701258	3.53642e-05
XM_540220.2	Mogs	0.701168	9.80086e-11
XM_535019.3	A630007B06Rik	0.700731	9.23854e-07
XM_847167.2	Tmem59l	0.700657	2.19432e-08
XM_543330.2	Farp2	0.700643	5.21591e-06
XM_535987.3		0.70024	8.01492e-07
XM_535330.3	Ti gl1	0.700146	4.47903e-11
XM_849137.2	Ap1s2	0.700101	1.48266e-05
XM_534397.3	Myh7b	0.700081	2.29572e-05
BN000767.1	Arsk	0.69997	1.12454e-07
XM_850655.2	Hsp90ab1	0.699733	8.9697e-05
XM_545596.3	Trak2	0.699695	2.9771e-07
XM_535130.3	1110037F02Rik	0.699687	1.88633e-11
XM_541861.3	Parp3	0.699664	3.74087e-10
NM_001195695.1	Gm166	0.699521	0.000524958
HQ189123.1	Dapk1	0.699497	4.28304e-09
XM_003435112.1	Khnyn	0.699488	5.11516e-08
XM_849699.2	Nr2c1	0.699446	5.13664e-08
XM_543458.3	Tpst2	0.699247	9.42197e-05
XM_536001.3	Osgepl1	0.69923	4.30591e-06
XM_534923.3	Fkbp4	0.699161	1.06483e-10
XM_003434138.1	B3galnt1	0.698934	3.93996e-07
XM_860702.2	Lrif1	0.698862	3.0179e-07
XM_536703.3	0610037L13Rik	0.698836	1.93449e-09
XM_546094.3	Ttc13	0.698822	4.58753e-10
XM_853737.2		0.698749	2.89496e-07
XM_003432050.1	Bpgm	0.698741	2.01889e-05
XM_844270.2	Wbp2	0.698734	9.38344e-12
XM_536131.3	Copa	0.698641	7.45865e-12
XM_003639860.1	Srsf6	0.698632	1.06448e-11
XM_532358.3	Kifc2	0.698584	6.45176e-09
XM_535140.3	Cul2	0.69827	1.06814e-09
XM_536077.3	Tuba4a	0.698143	6.25069e-10
XM_003639501.1	Yrdc	0.698069	5.54275e-12
XM_003639600.1	Polr1b	0.69805	1.57411e-10
XM_534632.3	Golga3	0.698049	1.36611e-10
XM_850688.3	Rchy1	0.69804	1.65632e-06
XM_846893.2	Sugt1	0.697896	3.71806e-10
XM_540195.3	Tmem150a	0.697896	1.22396e-06
XM_546029.3	Arrdc3	0.697824	7.01695e-08
XM_533007.3	Smyd5	0.697806	1.13342e-11
XM_537245.3	Cct3	0.697734	8.03211e-11
NM_001136563.1	Pip5k1a	0.697482	1.22975e-11
XM_543322.4		0.69741	1.13661e-09
XM_548490.4	Creb3l2	0.697402	7.01066e-07
XM_003435250.1	Nr1d1	0.696895	0.000179524
XM_539073.4	Lace1	0.696747	1.12036e-05
XM_545056.4	Arl13b	0.696604	5.77591e-07
XM_847787.2	Mrm1	0.696184	1.1705e-06
XM_534129.1	Lacc1	0.696154	1.20383e-06
XM_535120.3	Fam82b	0.696135	2.95427e-07
XM_540010.3	Cnot7	0.695705	4.33826e-12
XM_531854.4	Gfpt1	0.695659	1.79126e-11
XM_003434244.1	Phospho2	0.695049	6.80653e-07
XM_535576.3	Cct8	0.694608	2.11206e-10
XM_848402.2	Nol11	0.694161	3.90577e-09
XM_538376.3	Maff	0.694119	2.29475e-06
XM_849009.3	Ccnc	0.693962	1.45741e-08
XM_533330.3	Slc35f5	0.693878	3.6276e-11
XM_544859.3	Urb1	0.693649	1.79102e-09
XM_546422.3	Ccdc15	0.693544	1.19149e-07
XM_536386.3	Ecd	0.693385	1.51582e-09
XM_003435623.1	Tceal8	0.693349	3.44923e-05
NM_001131047.1	Ak1	0.693286	1.25977e-11
XM_546694.3	Pars2	0.693258	2.28747e-05
XM_003433350.1	Psmd1	0.693203	2.66245e-12
XM_843406.2	Ankrd29	0.692955	0.000143568
XM_536367.3	Herc4	0.692694	1.83488e-08
XM_003432936.1		0.692136	2.83443e-05
XM_541278.3	Nmrk1	0.691615	1.2036e-05
XM_535606.3	G3bp2	0.691554	8.32222e-12
XM_850400.2	Fxyd5	0.691435	3.93242e-09
XM_003435053.1		0.690993	7.94562e-06
XM_003433681.1		0.690829	2.58618e-07
XM_534803.3	Larp4	0.690626	1.18214e-10
XM_843527.2	Pcmtd1	0.690351	6.07032e-09
XM_844064.2	Vash2	0.690334	6.44385e-11
XM_844122.2	Nif3l1	0.690296	3.77562e-07
XM_859506.2		0.690058	5.51215e-06
XM_003431963.1	Tmem69	0.690007	4.8538e-07
XM_542641.3	Gpr180	0.68965	2.6497e-08
XM_846175.1	Elovl7	0.689644	1.58004e-07
XM_537414.3	Brms1l	0.689174	3.0543e-05
XM_003640277.1	Spin2	0.68896	1.26302e-05
AJ388545.1		0.688728	4.2837e-06
XM_535226.3	Yipf5	0.688625	6.03746e-12
XM_003435018.1		0.688611	5.56432e-13
XM_003639104.1	Usp31	0.688548	2.37719e-06
XM_544990.3	Rap1gds1	0.688001	8.205e-09
XM_534998.3	Pprc1	0.687966	3.21342e-12
XM_537982.3		0.687705	1.2725e-05
XM_003639987.1	Noc3l	0.687377	1.53091e-10
XM_535692.3	Ccdc109b	0.687368	8.51764e-06
XM_532552.3	Utp11l	0.687326	2.29118e-10
XM_003433895.1		0.687284	5.17432e-05
XM_844363.1	BC027231	0.68721	1.31512e-08
XM_535212.3	Wdr55	0.68704	1.61938e-10
XM_535511.3	Csnk1g1	0.686823	1.42197e-07
XM_003435660.1	C1galt1c1	0.686725	3.35613e-09
NM_001003270.1	Ssr1	0.686366	4.17694e-13
XM_003640185.1	Tmem237	0.686217	8.02454e-09
XM_850987.2		0.686145	3.12965e-11
XM_003431573.1	Rgp1	0.686062	1.56025e-09
XM_859235.2		0.685781	4.27885e-08
XM_844464.2	Arhgef16	0.685627	3.20731e-12
XM_545093.1	Zbed3	0.68532	2.85874e-08
XM_543228.3	Ptk2b	0.68518	1.12526e-06
XM_541532.4		0.685159	1.4352e-07
XM_003434301.1	Glrx2	0.685054	1.49272e-06
XM_544913.3	Pdxk	0.684197	2.24971e-09
XM_003432138.1	4933411K20Rik	0.684197	2.36578e-07
XM_003639939.1	Cops7a	0.684174	1.05059e-11
XM_543466.3	Kremen1	0.68397	2.13976e-06
XM_538210.4	Vbp1	0.683116	3.98236e-09
XM_547338.3	Lrrc40	0.683083	1.45754e-08
XM_533348.3	Orc4	0.682161	3.33481e-10
XM_539884.3	Slc37a3	0.682153	1.42537e-09
XM_850155.3		0.681919	1.58506e-06
XM_863149.2	Rab34	0.681794	7.63288e-13
XM_843910.1	Strip2	0.680698	2.79688e-05
XM_537828.3	Golga2	0.680609	1.04517e-13
XM_535174.3	Stam	0.679713	3.79603e-10
XM_539736.3	Ikbip	0.67971	1.23577e-09
NM_001252367.1		0.679574	3.81337e-09
XM_845760.2	Prps1	0.679516	7.20381e-11
XM_538234.2	Spryd4	0.67949	2.31337e-06
XM_534000.2	Ints4	0.679406	1.77286e-11
XM_845924.2	Ehd4	0.679106	1.269e-10
XM_538704.3	Nol6	0.678952	1.7297e-06
XM_850426.2		0.678811	9.97448e-09
XM_536965.3	Rrn3	0.678532	3.85267e-11
XM_537306.3	Usp14	0.67806	9.21386e-07
XM_537730.3	Psmd11	0.678046	1.30615e-13
XM_541124.2	D10Bwg1379e	0.677812	6.89899e-07
XM_543139.3	Pds5b	0.677665	2.9663e-08
XM_543444.3	Coro1c	0.677457	5.56336e-06
XM_843195.2	Psph	0.676991	2.47298e-13
XM_535952.3	Ssb	0.676957	1.89785e-11
AF217203.1	Sgsh	0.676546	1.66561e-08
XM_545821.3	Chsy1	0.676045	1.48548e-07
XM_537624.3	Dusp3	0.675846	5.07553e-08
XM_003431455.1	Tbc1d15	0.675528	5.94051e-12
XM_843772.2	Ddx1	0.674705	1.03998e-12
NM_001194952.1	Plau	0.674067	1.78189e-11
XM_845257.2	Slc30a5	0.674056	5.27532e-14
XM_533399.3	Mex3c	0.673957	8.92913e-13
XM_003432488.1		0.673949	1.71973e-13
XM_535620.3	Mrpl1	0.673748	6.70522e-10
AY871202.1	Zdhhc8	0.673628	1.26066e-09
XM_845336.2	Kdelr2	0.673277	4.38223e-14
XM_003639002.1	Ndst2	0.673193	3.18495e-08
EF102104.1	Birc3	0.672744	5.78978e-10
XM_532990.3	Mrpl19	0.672587	1.08935e-11
XM_844153.2	Rnf14	0.672147	9.9632e-13
XM_545985.4	Dgkq	0.672121	5.18337e-11
XM_003638766.1	Tmem181a	0.671934	2.43538e-08
XM_546341.3	Osmr	0.671905	4.72537e-11
XM_863433.2	Dicer1	0.67093	6.00959e-12
XM_534986.3	Cox15	0.670914	1.75333e-11
XM_003431866.1	Ispd	0.670768	9.8901e-11
XM_847360.2	Xpo5	0.670736	2.57e-13
XM_548376.4	cc2	0.670651	6.44671e-09
XM_003432942.1		0.670254	2.8043e-08
XM_851960.2	Sec23b	0.670022	1.08798e-13
XM_855513.2	Mon2	0.669868	2.75088e-14
XM_848223.2		0.669599	2.20353e-06
XM_003433374.1		0.668506	1.27458e-10
XM_534014.3		0.668272	1.34642e-08
XM_855340.2	Tubb6	0.668208	1.84947e-14
XM_534949.3	Zfand4	0.668119	5.24167e-10
XM_536504.3	Brix1	0.668002	3.85107e-11
XM_844156.2	Styxl1	0.667969	3.95488e-09
XM_532927.3	Ttc27	0.66774	1.12973e-14
XM_846930.1	Chst12	0.667541	3.40473e-06
M55251.1	Clu	0.667539	2.40788e-13
XM_535636.3	Fam175a	0.66752	6.18636e-07
XM_003433474.1	Mrpl51	0.667425	2.66706e-09
XM_538283.3	Ptprb	0.667013	4.4055e-11
XM_003431494.1	Sept10	0.666875	8.21501e-14
XM_539020.3	Tpbg	0.666733	7.03072e-15
XM_539575.3	Smap2	0.6667	4.84245e-12
XM_534871.3	Pyroxd1	0.666617	6.86769e-12
XM_546476.3	Tbcel	0.666617	2.66465e-06
XM_843631.2	March7	0.666573	2.81477e-13
XM_847897.2	Arl1	0.666209	1.76532e-14
XM_003640213.1	Igsf8	0.666057	2.33797e-09
XM_539997.3	Eri1	0.666015	4.39849e-07
XM_854327.2		0.665816	1.45133e-06
XM_846262.2	AI413582	0.665723	1.89459e-09
XM_003433672.1		0.665692	2.42352e-08
XM_542640.3	Tgds	0.665341	2.6585e-10
XM_542543.3	Lin7c	0.66521	4.19612e-06
XM_541950.3	Glt25d1	0.665189	3.70077e-13
XM_844200.2		0.665007	1.64941e-11
XM_539209.3		0.664565	9.65481e-09
XM_541050.3	Zfp516	0.66447	1.74399e-06
XM_542135.2		0.66437	8.67178e-09
XM_845987.2	Taf1a	0.66389	1.05603e-07
XM_539730.3	Elk3	0.663781	1.41943e-09
XM_545575.3	Stk17b	0.6634	1.0083e-07
XM_533461.3	Serac1	0.663246	6.28085e-10
XM_545701.3	Rgs2	0.66274	9.41428e-10
XM_003434290.1		0.662695	8.34792e-13
XM_849592.2	Ptgr2	0.662545	9.30575e-09
XM_863517.2	Eif5	0.662371	3.24151e-15
XM_846483.2	Spata5l1	0.661874	2.241e-09
XM_543098.3	Helz2	0.661767	6.93697e-12
XM_542770.3	Satb1	0.661471	1.39058e-06
XM_843780.2	Tmem194b	0.66064	3.60087e-08
XM_534841.4	Cpne8	0.660604	1.94723e-07
XM_544569.3	Fbxo6	0.659317	4.98692e-14
XM_003639328.1	Prorsd1	0.65929	2.14423e-10
XM_849897.3	Ostm1	0.658816	4.95296e-12
NM_001194969.1	Hmox1	0.65871	1.13625e-05
XM_539054.3	Usp45	0.658547	6.20326e-06
XM_845934.2	Fam174a	0.658522	1.31367e-07
XM_537589.3	Smurf2	0.658439	1.12998e-11
XM_532390.3	Uba6	0.65758	1.89841e-14
XM_532546.3	Mfsd2a	0.656639	5.25392e-11
XM_539631.3	Mmachc	0.656586	4.83506e-06
DQ403086.1		0.65657	2.44005e-14
XM_844774.2	Uap1	0.655991	1.08844e-13
XM_533390.3	Lman1	0.655837	4.86083e-15
XM_532911.3	Nrbp1	0.655299	8.78542e-17
XM_844258.2	Mphosph10	0.655221	5.30848e-12
XM_003432675.1	Zfp74	0.654785	1.57985e-07
XM_531646.3	Mars	0.654128	1.92696e-14
XM_003432736.1		0.654022	1.07174e-10
XM_548003.3	Prx	0.653869	3.50532e-10
XM_003433546.1		0.653709	7.13834e-07
XM_544259.3	Echdc3	0.653272	7.85632e-08
XM_532846.3	Ccdc111	0.652095	9.90832e-09
XM_539885.3	Jhdm1d	0.651986	8.11517e-10
XM_858957.2	Frmd6	0.651831	1.08492e-07
XM_536289.3	Pam	0.651631	1.01446e-14
XM_533083.3	Rala	0.651426	8.84572e-15
XM_532602.3	Urod	0.650871	1.42774e-15
XM_003435124.1		0.650847	9.05041e-07
XM_535006.3	Col17a1	0.650432	3.35804e-15
XM_538678.3	Focad	0.650002	1.72951e-13
XM_846215.2	Adprm	0.649931	4.84092e-09
XM_844375.2	Eprs	0.649811	1.40728e-16
XM_535437.3	Exd1	0.648124	6.63838e-06
XM_545216.3		0.647956	5.623e-16
XM_540937.3	a15	0.647866	7.93923e-15
XM_847665.2	A730098P11Rik	0.647119	4.35071e-16
XM_535275.3	Hexb	0.646621	1.16998e-06
XM_533770.4	Magi1	0.646613	1.26917e-07
XM_536477.3	Pelo	0.646376	3.50737e-14
XM_539521.3		0.646345	5.19023e-12
XM_844325.2	Wdr37	0.646123	5.02854e-11
XM_545565.3	Wdr75	0.646008	5.77524e-16
XM_535239.3	Il6st	0.645804	2.71391e-13
XM_844117.2	Wnt7a	0.64521	2.52077e-16
XM_003640125.1	1700021K19Rik	0.644841	1.51384e-10
XM_849749.2	St3gal5	0.644591	5.19489e-09
XM_534086.3	Spty2d1	0.644255	1.07613e-11
XM_003639587.1	Hk2	0.644124	2.91803e-16
XM_534690.3	Tpcn1	0.643278	1.4145e-08
XM_532060.3	Tubb5	0.643232	1.2509e-16
XM_533303.3	Anxa5	0.64322	1.04261e-17
XM_532310.2	Sybu	0.643158	1.06932e-07
XM_847692.2	Fam214b	0.643097	9.31421e-11
AY044905.1	Ptgs2	0.642636	0.000153125
XM_533025.3	Sec22b	0.642375	1.07896e-14
XM_854115.2	Alg3	0.642069	2.0437e-13
XM_003435547.1	Zfp185	0.642067	6.87326e-07
XM_546032.3	Cetn3	0.641864	7.32244e-17
XM_003433165.1	Ano10	0.641186	9.97848e-12
XM_846536.2	Wdyhv1	0.64048	1.31543e-10
XM_846019.2	Cep170	0.639998	5.19799e-14
XM_535684.3	Sgms2	0.639108	6.18282e-14
DQ353847.1		0.638897	1.16358e-06
XM_003639608.1	Rab11fip5	0.638737	2.50034e-12
XM_003435116.1		0.638429	8.46616e-16
XM_003431975.2	Zfp219	0.637831	2.86406e-07
XM_843573.2	Dars	0.637791	3.48503e-08
XM_003639595.1	Fahd2a	0.637206	2.8246e-11
XM_853776.2	Siae	0.637187	1.01139e-07
XM_843638.3		0.637133	5.06687e-10
XM_533645.3		0.636964	1.41017e-11
XM_845446.2	Ascc1	0.636808	4.96276e-09
XM_003638878.1	Kif5b	0.636767	2.84565e-17
XM_535037.3	Sec23ip	0.636671	1.94953e-17
XM_535630.3	Sec31a	0.636481	1.42604e-18
XM_535778.2		0.636412	1.10134e-10
AB674458.1		0.635858	5.11116e-15
AF314533.1	Il13ra2	0.635223	8.77878e-07
XM_535702.3	Sec24d	0.634952	1.37249e-18
XM_537485.3	Eif2s1	0.634508	6.47688e-15
XM_003433261.1		0.634382	4.56853e-11
XM_540899.3	Wdr74	0.634115	3.14906e-15
XM_540360.3		0.634078	6.43795e-10
XM_535044.3	Htra1	0.633729	3.90327e-12
XM_549180.4	gk	0.631597	3.74164e-15
XM_534111.3	Spryd7	0.631274	3.11705e-11
XM_536009.3		0.631076	6.75269e-11
XM_003639108.1	Fam86	0.630905	5.37328e-14
XM_546726.3	Plekhn1	0.630891	7.71529e-15
XM_546591.2	Chrnb1	0.630769	7.61958e-10
XM_003433615.1	Taf5	0.630473	1.01527e-09
XM_533732.3	Plxnd1	0.628526	1.38837e-09
XM_850347.2		0.628234	2.62796e-06
XM_537419.3	Trappc6b	0.628142	1.81054e-07
XM_845797.2	Fam160a2	0.627938	2.56256e-11
XM_845480.1	Mars2	0.627258	2.89638e-09
XM_003639977.1	Mansc1	0.627122	4.65205e-12
XM_847165.2	Ccdc88a	0.626407	5.52989e-09
XM_533444.3	Ginm1	0.626128	1.44926e-15
AB200288.1	F3	0.625492	7.76821e-14
AY455801.1		0.625447	1.06492e-13
XM_843276.2	Esd	0.625178	3.39211e-16
XM_539117.3	Lrp12	0.625102	1.47094e-08
XM_542644.3	Uggt2	0.625083	1.69415e-11
XM_531785.3	Txndc9	0.624926	1.87522e-15
XM_536302.3	Rasa1	0.624668	4.71537e-18
XM_850372.2	6030458C11Rik	0.624592	5.38599e-11
XM_003433320.1	Pid1	0.624155	8.95122e-08
XM_536015.3		0.623941	3.98099e-14
XM_003639826.1	Uba5	0.623843	1.5485e-17
XM_003640209.1	Lyplal1	0.623223	9.3673e-13
XM_536876.3	Baiap2l1	0.623082	3.98107e-18
XM_533542.3	Cdc37l1	0.621597	7.11295e-13
NM_001252581.1	Syngr2	0.621584	5.04826e-19
XM_536530.3	Aplp2	0.621251	1.41006e-19
XM_531681.3		0.621011	1.15565e-09
AY563546.1		0.620765	1.33757e-11
XM_540214.3	Sema4f	0.620754	1.35872e-15
XM_845301.2	Sash1	0.620669	1.25896e-07
XM_850121.2	Tube1	0.620335	1.42981e-13
XM_843396.2	Cog3	0.620114	4.56737e-16
XM_003640023.1	Lcmt2	0.619309	7.63087e-10
XM_549134.3	Srpx2	0.619036	4.12184e-14
XM_003431509.1		0.618991	1.40105e-17
XM_003638848.1		0.618951	1.41028e-09
XM_843295.2	Nqo2	0.618928	5.03626e-17
XM_535624.3	Anxa3	0.618157	2.85687e-12
XM_533459.3	Tfb1m	0.61813	9.26841e-08
XM_856982.2	Eif5a2	0.617387	6.22309e-08
NM_001003291.1	Icam1	0.616015	1.32763e-17
XM_003638770.1	L3mbtl3	0.615417	1.4876e-06
XM_859070.2	Serpine2	0.614941	3.05211e-11
XM_544107.1	Rrs1	0.614573	3.08525e-13
XM_537963.3	Pir	0.614207	9.87039e-17
XM_003638949.1		0.614097	6.32493e-10
XM_536028.3	Orc2	0.613177	1.35433e-17
XM_534495.3	Spg20	0.612807	4.05506e-17
XM_535944.3	Stk39	0.612559	5.54485e-11
XM_003638825.1	Ppp1r13l	0.612375	9.35508e-16
XM_856221.2	Rpe	0.612251	6.65649e-13
XM_536390.3		0.612031	1.65284e-16
XM_862709.2		0.611838	2.9636e-13
XM_539015.3	Elovl4	0.611342	1.59517e-08
XM_846454.2	Nradd	0.610086	4.519e-12
XM_537584.3	Psmd12	0.609944	1.99778e-17
XM_539700.3	Mettl25	0.609298	1.75866e-07
XM_531737.3	Kdelr3	0.609083	2.33035e-19
XM_536047.3	Idh1	0.608636	7.7967e-18
XM_532542.3	Exo5	0.607601	4.75125e-17
AF016649.2		0.607504	1.88653e-20
DQ195097.1		0.60653	4.41659e-10
AY266682.1		0.605639	2.01245e-13
XM_003435004.1		0.605462	4.04334e-14
XM_544130.3	Jph1	0.604905	2.23631e-07
XM_531810.3	Socs5	0.604297	2.51649e-09
XM_543638.3	Spryd3	0.603142	1.62932e-13
NM_001003198.1	Pla2g7	0.602482	2.37856e-17
NM_001003272.1	Srp54a	0.602467	1.02422e-20
XM_843485.3	Stk25	0.601914	1.89251e-19
XM_536702.3	Magoh	0.601905	1.48016e-18
XM_850002.2	Tspan12	0.601894	5.55964e-21
XM_544713.3	Lactb	0.600776	2.20817e-11
XM_544918.4	Icosl	0.599903	6.28868e-08
XM_537404.3	Strn3	0.599129	8.45194e-16
XM_003433223.1	Fastkd5	0.598912	1.54421e-08
L31625.1		0.598271	1.04008e-20
XM_535950.2	Fastkd1	0.598066	3.17612e-13
XM_003639212.1	Klc1	0.598036	5.39399e-18
XM_856985.2	Dixdc1	0.597241	5.17187e-12
XM_846683.2	1190005I06Rik	0.596977	9.06604e-18
XM_541015.3	Mgat5	0.596696	1.89035e-13
XM_003639383.1	Acer2	0.596153	2.39746e-08
XM_003639237.1		0.596122	5.43244e-13
XM_546030.3	Lysmd3	0.596053	1.27148e-11
XM_846856.2	Maged2	0.59603	7.51629e-23
XM_848630.2	Ap2b1	0.595947	3.78967e-23
XM_003433114.1		0.595874	3.32004e-15
XM_538271.3	Irak3	0.595825	1.14804e-10
XM_844784.2	Etv5	0.594684	6.58064e-08
XM_540364.2	Inhba	0.594263	1.04712e-07
XM_003434594.1		0.592664	2.78094e-15
XM_540366.3	5033411D12Rik	0.592573	1.46096e-08
XM_846169.2	Eif5b	0.592562	1.40745e-22
XM_536071.3	Rnf25	0.591271	7.84114e-18
AB793315.1		0.590435	5.93212e-11
XM_843280.2	Serpinb6a	0.589757	5.20766e-24
XM_003433926.1		0.588909	3.13778e-10
AY965264.1	Igf2r	0.588218	8.2635e-20
XM_542723.3	Entpd3	0.587996	9.98198e-22
XM_546317.3	Fbxo38	0.587768	3.76208e-19
XM_849493.2		0.587462	2.10987e-23
XM_544620.3	Rpusd2	0.584204	4.89988e-12
XM_533392.3	Malt1	0.584069	2.10285e-14
XM_003639661.1	1600016N20Rik	0.583612	6.26658e-09
XM_543000.3	Lpin3	0.583532	7.70718e-09
FJ591132.1		0.58331	1.45607e-10
XM_538416.3	Ckap4	0.58318	3.57017e-23
XM_003434571.1		0.582363	9.61302e-26
XM_543660.2	Krt80	0.581725	1.94299e-16
XM_539402.3	Crot	0.581589	9.7835e-22
DQ975208.1	Ceacam1	0.580662	1.28503e-18
FJ870766.1		0.579401	7.89612e-10
XM_003432798.1	Gnl3	0.57816	1.12869e-21
XM_003435279.1		0.577423	7.95796e-09
XM_846177.2	9930012K11Rik	0.577203	8.34345e-14
XM_541510.2	Fgf21	0.576178	2.51134e-17
XM_003639527.1	Hpdl	0.575845	2.07656e-12
XM_845344.2	Sec13	0.575822	2.58452e-26
XM_536768.3	Gcsh	0.575768	2.50754e-16
XM_539472.3	Gpnmb	0.575508	4.72772e-22
XM_535225.3	Nr3c1	0.574421	6.29208e-15
XM_844079.2	Morn1	0.573971	3.55904e-11
XM_532994.3	Dqx1	0.573717	2.72892e-20
XM_546405.3	Ets1	0.573077	1.62556e-16
XM_541920.2	Cilp2	0.572544	6.74009e-10
XM_547116.3	Pdxdc1	0.571853	1.07044e-27
XM_543987.3	Gbf1	0.57131	2.51557e-22
XM_863036.2	Fbxl4	0.570235	8.89325e-21
XM_547394.3	Diexf	0.570168	6.68329e-22
XM_544610.3	Thbs1	0.569392	2.3398e-21
XM_537356.3	Golga5	0.569072	4.62582e-25
XM_547668.3	Twsg1	0.568641	2.07137e-12
XM_546666.3	Map2k3	0.568024	2.6938e-21
XM_532421.3	Copg2	0.567227	6.30325e-23
XM_003433614.1		0.567043	6.8333e-20
XM_547836.3		0.566814	4.22533e-20
XM_533335.3	Zranb3	0.566724	1.73316e-22
XM_547419.3	Qsox1	0.566141	6.50903e-25
M68524.1		0.564998	4.30371e-16
XM_846466.2	Glrx	0.564243	1.98944e-10
XM_003433773.2		0.564131	3.61102e-13
XM_536552.3	Arcn1	0.561079	1.52451e-21
XM_536055.3	Lancl1	0.560865	4.48557e-25
XM_541778.3	Rpusd3	0.560523	2.30899e-18
XM_532248.3	Aim1	0.560425	3.51144e-14
XM_846481.2	Itpa	0.559943	2.24526e-22
XM_844242.2	Calu	0.559803	5.63218e-29
XM_535882.3	Eef1e1	0.557874	1.08119e-19
XM_541933.3	Klhl26	0.557078	4.03274e-15
NM_001197170.1	Col9a2	0.55674	4.5498e-18
XM_003434948.1	Dsc3	0.556375	1.35346e-16
XM_546411.3	Srpr	0.554886	1.61522e-30
XM_003433853.1	Sfn	0.55477	2.78434e-28
XM_544628.3		0.554568	1.06062e-25
XM_003432416.1	1810055G02Rik	0.554479	3.52998e-18
XM_844835.2	Mgarp	0.554386	2.48229e-13
XM_849226.3	Rgs11	0.554364	3.61226e-14
XM_003639541.1		0.55427	4.19748e-23
XM_003431510.1	Mterfd3	0.554136	5.03748e-13
NM_001197096.1	Ppp3ca	0.552748	6.7754e-21
XM_543235.3	Kctd9	0.552567	3.82389e-15
XM_533723.3	Copg1	0.55248	3.56246e-31
XM_846034.2	Mrpl17	0.550257	6.40741e-27
XM_536545.3	Sorl1	0.549274	2.15576e-18
XM_538640.3	Tgfbi	0.548964	8.74371e-13
XM_003432793.1		0.54872	1.6733e-11
XM_544994.3	Trmt10a	0.548536	7.36883e-18
XM_848852.2	Wsb1	0.547634	8.28098e-29
XM_534051.3	Wee1	0.547257	9.34742e-29
XM_546083.3	Kcnk1	0.546669	3.84935e-20
AY292464.1	LOC101056437	0.546147	5.57158e-18
XM_547684.3	Spire1	0.544951	2.52809e-11
XM_843361.2	Rnf19a	0.54243	1.01082e-30
XM_544163.3	Cpne3	0.54095	1.18282e-19
XM_545846.3	Aen	0.540805	5.82452e-26
XM_848021.2	Ppif	0.540432	1.51205e-25
XM_535989.3		0.540211	5.05981e-10
XM_847205.2	Sh3gl3	0.539512	4.53735e-17
XM_845057.2	Ralgps2	0.539399	3.43717e-20
XM_003434288.1	Hecw2	0.538956	2.11992e-09
XM_539996.3	Ppp1r3b	0.535675	3.69428e-17
XM_544097.3	Chd7	0.535522	6.1801e-16
XM_843457.2	Tbc1d23	0.535369	1.79334e-27
XM_537156.3	Lamc1	0.534275	6.49108e-34
XM_003435631.1	Morf4l2	0.534136	1.63469e-33
EU263364.1		0.533865	6.05959e-32
XM_843599.2	Clic3	0.532784	1.55028e-26
XM_547805.3	Atp5s	0.532753	1.53786e-13
XM_534148.3	Lmo7	0.532642	1.76558e-25
NM_001197095.1	Serpine1	0.532554	1.74178e-25
XM_003435633.1	Morf4l2	0.532247	3.10527e-33
XM_535418.3	Aven	0.531945	1.55407e-22
XM_535925.4	Tanc1	0.53094	3.66816e-10
XM_845599.2	Rgs17	0.530912	5.09619e-14
XM_537128.3	Ddx59	0.530401	3.16514e-29
XM_535077.2	Tgs1	0.530378	1.50957e-19
XM_847034.2	Gpr155	0.530163	2.28239e-12
XM_848855.2	Bnc2	0.530047	2.33707e-10
XM_003435324.1		0.529121	2.23227e-25
XM_548004.3	Jag2	0.527873	2.16317e-25
XM_844594.2	Ppap2a	0.527262	7.77749e-22
XM_003435130.1	Nin	0.526998	1.51851e-12
XM_003639810.1	Tex30	0.525952	4.15022e-19
XM_854951.2	Klf7	0.525912	3.32104e-22
XM_003435145.1	Wdr89	0.524405	8.39747e-13
XM_533382.3	Serpinb5	0.524069	8.25509e-23
XM_538243.3	b2	0.522721	1.79747e-14
XM_853765.2	Myof	0.522641	7.87804e-31
XM_849657.2	Creb3	0.522604	1.40008e-32
XM_539915.3	Atg9b	0.521726	3.22371e-22
XM_539002.3	Col12a1	0.520646	1.16989e-19
XM_537061.4	Dpyd	0.51967	1.54937e-32
XM_003432569.1		0.519195	1.5195e-31
XM_845324.3	Lix1l	0.519035	1.07808e-17
XM_538044.4	Maged1	0.518776	2.27204e-31
XM_540955.3		0.517976	1.61952e-20
XM_539995.3	Dusp4	0.517184	7.5299e-24
XM_535548.4	Ube2q2	0.516432	1.51612e-11
XM_532322.3	Zhx1	0.516078	7.45031e-16
JX144398.1		0.515711	9.3487e-22
XM_003434371.2	Fgfrl1	0.51561	5.27639e-19
XM_538928.3	Cul7	0.5155	2.73543e-35
XM_538748.3	Tbc1d2	0.514611	1.62447e-27
XM_534237.3	Tgfbr2	0.513821	3.25353e-38
XM_847945.2	Gosr2	0.512148	2.90116e-22
XM_534510.3	Fry	0.511541	3.173e-17
XM_539524.3	Dock4	0.510122	4.70609e-19
XM_532216.3	Pgm3	0.50976	9.51092e-37
XM_533434.3	Phactr2	0.507935	6.86241e-16
XM_533073.3	Egfr	0.507336	8.28653e-22
XM_003434708.1		0.506657	4.42287e-13
XM_003640141.1	Zmat3	0.50571	4.8357e-16
XM_542831.3		0.505179	5.78723e-23
XM_850178.2	R set2a	0.504854	5.16056e-30
XM_003433220.1	Smox	0.502764	7.29245e-17
XM_545329.3	Dsp	0.502724	1.71773e-37
XM_847039.3	Cmtm6	0.501759	2.54547e-17
AF143503.1		0.501189	4.68902e-14
XM_846330.2	Nedd4	0.501023	3.56913e-23
XM_531763.3	Aldh1l2	0.498968	9.63588e-14
XM_003431715.1	Dll1	0.498629	6.37559e-11
AY745241.1	Lifr	0.498233	6.39655e-27
XM_003433595.1	Sorbs1	0.49756	3.70403e-11
XM_548021.3	Wipi1	0.496995	1.05698e-19
NM_001122778.1	Txnrd3	0.496733	1.78985e-16
XM_532929.3	Fam98a	0.496265	1.78021e-38
XM_542452.3	Smpd1	0.495508	1.53818e-21
XM_854989.2		0.495413	1.1507e-12
XM_535505.3	Tln2	0.495287	2.7097e-24
XM_538032.3	Praf2	0.493865	7.35241e-38
XM_532995.3	Pcgf1	0.493285	1.82593e-34
XM_003432767.2	Fbln2	0.493252	6.03103e-17
XM_540219.3	Lbx2	0.492231	9.00061e-24
XM_542919.3	Slc4a11	0.491485	1.34364e-24
XM_532632.4		0.490257	1.46685e-12
JF508171.1	Timp3	0.489066	8.2259e-36
XM_538410.4	Timp3	0.488591	8.72417e-39
XM_543351.2	Ddx51	0.488009	5.4879e-25
XM_539603.3	Gjb3	0.486983	2.79148e-27
AY509607.1		0.486696	4.82573e-15
XM_535897.4	Cap2	0.48637	5.70997e-13
XM_003431887.1	9330182L06Rik	0.486233	2.78195e-24
XM_540181.3	Slc20a1	0.486229	2.72859e-39
XM_539694.3	v3	0.484148	8.70245e-19
AB031276.1	Mdm2	0.483704	7.18522e-40
AF100705.1		0.483129	4.0037e-37
AF394784.1	Dsg3	0.48264	4.59788e-38
XM_545250.4	Il1rap	0.481777	2.30537e-21
XM_846545.2	Daf2	0.478787	2.81735e-14
XM_546864.3	Slc7a6	0.478566	1.50267e-25
XM_848524.2	Nqo1	0.478515	5.51805e-18
XM_545529.3	Scrn3	0.476825	7.50875e-28
XM_537579.3	Amz2	0.476482	7.58602e-41
XM_003434077.1	Sec22a	0.475795	3.60731e-19
XM_534069.4	Copb1	0.473205	1.99832e-46
XM_850065.2		0.472099	4.30154e-24
XM_003434113.1	Ece2	0.471767	7.54058e-20
XM_547475.3	Blzf1	0.470774	6.12899e-39
XM_849343.2	Cyld	0.468432	6.26347e-25
XM_853685.2	Calu	0.462359	2.9676e-28
XM_843128.2	Palld	0.460064	2.34643e-20
EF450456.1	S i2	0.458263	7.31581e-19
AF262963.1		0.457785	2.02003e-13
XM_534520.3	Flt1	0.453875	6.10277e-26
XM_531807.3	Epas1	0.453158	2.03904e-18
XM_548170.4		0.452424	2.95576e-18
XM_540514.2	Athl1	0.450118	4.88104e-26
XM_003432574.2		0.449115	2.71889e-23
XM_547922.4	Angel1	0.444623	1.28819e-19
XM_539923.3	Chpf2	0.44406	2.23939e-42
XM_546589.3	Plscr3	0.443795	3.45025e-28
XM_543070.3	Pmepa1	0.443693	1.63291e-40
XM_545229.3	Ece2	0.436599	2.53398e-21
XM_539767.3	Fam160a1	0.435636	1.4242e-28
AB011372.1	Slc12a4	0.43517	1.12165e-51
XM_535558.3	Rbm11	0.434045	1.07952e-14
XM_544148.3		0.433029	4.98701e-22
Z27115.1		0.42543	3.92654e-36
XM_543863.3	9630033F20Rik	0.425077	7.68991e-31
XM_537805.3	Olfm1	0.421631	6.5384e-32
BN000755.1		0.421278	9.30244e-25
XM_540845.3	Fosl1	0.418531	1.48031e-24
L28932.1		0.415226	1.49827e-41
XM_003639192.1		0.413364	7.39929e-61
XM_534533.3		0.404068	5.08503e-32
XM_844060.1	Gata3	0.403641	2.61819e-16
NM_001197022.1	Cd44	0.401912	3.34044e-53
XM_845130.2		0.396709	6.72984e-44
XM_003432338.1		0.396681	1.15131e-38
XM_542901.3	Gpcpd1	0.396253	5.25882e-33
XM_538773.4	Abca1	0.391957	9.95247e-19
XM_003639193.1		0.39106	1.63863e-29
XM_546674.3	Ak4	0.388064	3.69679e-22
XM_543878.2	B4galnt3	0.384703	5.44319e-21
XM_543730.2	Gm11821	0.382902	6.295e-22
XM_544769.3	Sema7a	0.380138	2.80378e-62
XM_533922.3		0.379968	5.84477e-23
XM_003639882.1	Polr3d	0.376888	1.32399e-60
XM_549265.3	Gpc4	0.374754	1.18779e-18
XM_546059.2	F2r	0.372858	6.30411e-25
XM_535151.3	9430020K01Rik	0.369262	2.35996e-25
AY204568.1	Bhlhe41	0.368424	7.26291e-31
XM_845643.2	Sec24a	0.366133	7.32312e-64
XM_548101.2	Krt16	0.362735	2.21848e-42
XM_536441.3	Ccng1	0.362481	3.1425e-70
XM_846790.2	Gch1	0.352825	2.15798e-37
XM_543369.3	D hc10	0.350951	1.72076e-40
XM_535269.3	Map1b	0.344259	7.38146e-24
XM_536261.3	Fam114a1	0.343297	3.68246e-24
XM_546036.3	Edil3	0.304139	3.44373e-42
XM_003639413.1	Runx2	0.291537	1.44728e-27
AJ830019.1		0.284727	1.24849e-101
XM_532125.3	Cdkn1a	0.28173	2.75073e-107
XM_843954.2	Arf4	0.279216	1.12368e-114
XM_003433852.1	Sytl1	0.259549	2.55605e-73
XM_003431889.1		0.258714	4.95871e-52
XM_003434922.2		0.242053	1.03607e-72
XM_532641.3	Mgat4c	0.222904	1.4718e-40
XM_539955.3	Plat	0.219127	5.10011e-66
XM_542806.3	Esyt3	0.208739	4.85391e-50
XM_846210.2	Slc10a6	0.201286	4.41153e-79
DQ409210.1		0.199546	2.31146e-57
AB066299.1		0.0788759	6.19858e-88
AF045016.1	Abcb1a	0.0637318	1.48382e-110
