# Supplementary material for: Mechanical cell competition kills cells via induction of lethal p53 levels
Source: Nat Commun. 2016 Apr 25;7:11373. doi: 10.1038/ncomms11373 (PMC4848481; doi:10.1038/ncomms11373)
Supplement: Supplementary Data 2 — Genes differentially expressed between scribKD cells that are sensitive and scribKD cells that are resistant to out-competition. List of differentially expressed genes between scribRES cells and scribKD cells. [file ncomms11373-s2.xlsx]

## Sheet: Data2 Res+TET over Scrib+TET
Transcript identifier	Official gene name	FC (Res+TET/Scrib+TET)	PValue
XM_534096.3	Bbox1	11.1536	2.27694e-80
XM_003639011.1	Ti gl1	5.6593	2.03529e-43
XM_539295.4	Tmprss11e	5.47361	2.18879e-57
XM_539472.3	Gpnmb	4.59953	2.50455e-224
XM_542992.2	D630003M21Rik	4.50439	5.57448e-89
XM_535946.3	Lrp2	4.4924	6.20822e-63
XM_536361.3	Egr2	4.17837	4.93209e-40
XM_538640.3	Tgfbi	3.73448	4.43951e-58
XM_847751.2	Ripply1	3.24771	8.83483e-22
NM_001003282.1		3.10982	2.13893e-25
XM_531763.3	Aldh1l2	2.96146	7.54192e-63
XM_539002.3	Col12a1	2.93145	5.11181e-56
XM_003433344.1		2.89024	4.36045e-23
XM_540139.3	Capn13	2.87198	3.27398e-61
XM_533253.3	Pla2g16	2.81399	3.54646e-33
NM_001145151.1	Col5a2	2.80509	5.23567e-25
XM_547730.3	Slc7a8	2.77748	8.40589e-32
XM_003434416.1	Vcan	2.73866	5.80227e-31
XM_540384.3	Cog5	2.70935	1.59335e-137
XM_541746.3	Nup210	2.59231	1.89515e-21
XM_538945.3	Enpp5	2.58136	7.22916e-20
XM_853571.3	Tenm4	2.57562	7.93708e-19
AF201729.1		2.54943	1.68746e-19
XM_543883.3	Wnt5b	2.54154	6.15013e-17
AB738915.1	Slc22a12	2.48297	4.64399e-20
XM_536403.4	Fam213a	2.47014	1.71502e-112
XM_535429.3	Rasgrp1	2.45598	1.05507e-50
XM_003640151.1	Btn1a1	2.42982	9.21607e-26
XM_003639190.1	Cdkn1a	2.42416	2.66113e-93
XM_537280.3	Fhod3	2.39615	8.12173e-60
XM_534845.3	2810474O19Rik	2.37146	1.82162e-94
AF149850.1		2.35158	5.10426e-14
NM_001003245.1	Csf2	2.35051	8.67447e-30
XM_003432501.1		2.33044	1.71022e-51
XM_531781.2	Anxa2	2.28333	2.31412e-22
XM_532716.3	Ddx60	2.26274	3.59251e-20
XM_003433116.1	Med12l	2.24677	1.06934e-25
XM_542667.3	Irs2	2.21702	1.80941e-37
AF358907.1	Cldn2	2.15378	1.3995e-45
DQ138952.1		2.13786	4.55856e-48
AB054642.1	Ccl17	2.09563	6.67813e-71
NM_001013844.1	Fosb	2.07352	1.18834e-32
XM_537133.3	Pigr	2.06183	5.26016e-09
AY026462.1	Il1rn	2.05273	9.60212e-16
XM_538268.3	Tbc1d30	2.032	3.55096e-22
XM_850092.2		2.02959	5.74899e-31
XM_538686.2	Dmrta1	2.02506	9.43463e-31
XM_003434008.1	Prss12	2.01254	8.30603e-17
XM_544394.3	Nlrc5	2.00884	2.75257e-21
NM_001003227.1	Nr4a1	1.97732	1.53558e-21
XM_548876.2	Reps2	1.97004	1.17669e-13
XM_535982.4	Ttn	1.95965	2.80433e-11
XM_858603.3	Foxp1	1.9553	3.67159e-20
XM_546283.3	Galnt10	1.94667	8.75748e-22
AY800385.2	Hipk2	1.9366	1.24404e-31
XM_848680.2	Sncg	1.93629	1.01035e-41
XM_547148.3	Glis2	1.93551	1.82451e-16
XM_543918.2	Slc16a12	1.93162	1.65984e-37
XM_534960.3	Ankrd1	1.92799	4.41765e-11
XM_533551.3	Sema4d	1.92613	6.38092e-23
XM_849019.2	Msln	1.91917	8.58007e-13
XM_846724.1	Tspan15	1.91734	2.60709e-20
AF333433.1		1.89386	1.5876e-27
XM_851705.2		1.89209	1.44403e-20
XM_847037.2		1.88439	1.50314e-17
XM_844184.2	Upk3b	1.87095	1.00782e-16
XM_003434841.1	Tmc5	1.86935	4.56674e-20
XM_848544.1	Tmed6	1.86909	6.67404e-10
XM_532430.3	Tspan33	1.86636	9.38749e-21
XM_851664.2		1.86334	1.41865e-23
XM_003433118.1	Plch1	1.86139	1.75408e-15
XM_537804.3	Col5a1	1.85829	1.42032e-44
XM_003432136.1	Sorbs2	1.85154	5.3242e-37
XM_003431676.1	Cfb	1.8455	2.36156e-12
XM_850106.2	Rap1gap	1.84206	2.6392e-23
AB191461.1		1.83591	6.97664e-19
EF063141.1	Ptges	1.83184	8.07107e-16
XM_543290.2	Efhd1	1.83179	3.75223e-12
XM_003432612.1	Trpm3	1.82666	3.44753e-47
XM_537350.3	Fbln5	1.81952	4.36089e-16
XM_845012.2	Orai2	1.81815	1.96137e-16
AF045773.1	Adm	1.80606	1.17013e-16
XM_540100.1	Slc7a15	1.80501	2.75397e-33
XM_546328.2	Itga1	1.80289	2.07922e-16
AB115087.1	Edn1	1.80146	2.08352e-44
U96127.1	Adm	1.79571	2.32742e-15
AY970669.1	Podxl	1.79472	1.04835e-48
XM_543443.3	Dao	1.78905	1.53153e-35
XM_534128.3	Tsc22d1	1.78531	2.2619e-19
XM_534912.2	Scnn1a	1.78485	2.36993e-12
XM_545847.3	Isg20	1.77814	4.21829e-16
XM_860143.2	Slc6a15	1.77582	6.33717e-15
XM_533037.3	Txnip	1.77416	1.13785e-32
XM_844405.2	Rhobtb1	1.7722	1.2476e-26
XM_003431772.1	Tmem74	1.76302	1.37039e-14
XM_539783.3	Cct8	1.76235	1.22743e-11
XM_531751.3	Large	1.76136	3.2638e-10
XM_848450.2	Sgpp2	1.74674	1.28125e-14
XM_544123.2	Trpa1	1.74556	7.68561e-39
XM_532487.1	Itgb8	1.7421	2.71016e-38
NM_001048086.1	Psmb9	1.74043	2.67185e-17
XM_545713.3		1.73872	9.7634e-21
AB194049.1		1.738	1.29392e-13
XM_545146.3	Muc20	1.73639	4.03272e-24
XM_849544.2	Marcksl1	1.72997	4.79311e-26
XM_003432104.1	Kat6a	1.7272	5.52367e-22
XM_540076.3	Rrm2	1.72664	2.18743e-41
XM_847209.2	Srf	1.72524	2.54831e-21
XM_003434373.1	Slco3a1	1.7173	2.67074e-20
XM_546757.3	Slc45a1	1.71251	1.13191e-14
XM_543812.3	Etv6	1.71169	2.58018e-23
XM_543240.3	Nkx3-1	1.70864	3.50766e-12
XM_844793.2	Ivns1abp	1.7079	1.43793e-41
XM_852055.2	Itgb6	1.70023	1.98259e-36
XM_003434612.1	Podn	1.69623	2.02005e-10
XM_544159.2	Car13	1.69526	8.28677e-24
AB648939.1		1.69361	5.07226e-38
XM_544391.2	Cx3cl1	1.69316	3.82876e-38
XM_542979.3	Epb4.1l1	1.68898	9.97386e-16
JN656393.1		1.68491	9.07795e-18
XM_003639771.1	Fam107a	1.6762	3.01687e-08
XM_846145.2	Egr1	1.6755	6.10682e-24
XM_847458.3	Slc39a11	1.66565	1.90419e-09
XM_546939.4	Cux1	1.66209	9.85804e-13
XM_532878.3	Lpin1	1.66088	1.38322e-23
XM_535623.3	Fras1	1.65684	1.75623e-11
XM_533391.3	Zfp532	1.65538	1.78295e-25
XM_543238.3	Stc1	1.65258	1.31095e-31
XM_540424.3	Paip2	1.65241	2.03942e-06
XM_547851.3	Syne2	1.65188	6.50585e-23
XM_003434002.2	Calm1	1.64968	4.28344e-15
DQ310185.1		1.64939	1.55069e-29
XM_848770.2	1700011H14Rik	1.64851	7.56508e-30
XM_545790.3	Muc1	1.64717	4.57064e-09
XM_544011.3	Add3	1.64429	9.60749e-15
XM_845400.2	Smad7	1.64272	3.09987e-13
DQ517443.1		1.64041	2.5022e-28
XM_546629.4	Arhgap44	1.63699	1.34709e-08
XM_848227.2	C1s	1.63607	2.68739e-14
AY064408.1		1.63066	3.15518e-08
XM_003639406.1		1.62997	8.98879e-16
XM_003432029.1		1.62418	4.98891e-10
XM_532589.3	Pdzk1ip1	1.624	7.93935e-20
AF345933.1		1.62159	3.44237e-13
AF178116.1		1.62092	3.98043e-22
XM_538324.3	Celsr1	1.62069	5.07684e-15
XM_003434496.1		1.61952	4.01227e-11
XM_545014.3	Npnt	1.61797	2.14139e-16
XM_532713.3	Klhl2	1.61718	4.62812e-17
AF211257.1	Fgfr2	1.61484	1.25782e-28
XM_547695.3	Zbtb7c	1.61423	2.37027e-09
XM_843373.2	Agap1	1.61386	6.03325e-22
XM_536212.3	Ctsh	1.6133	8.42682e-33
XM_003432071.1	3110062M04Rik	1.61256	2.78268e-11
XM_847453.3	Arid1a	1.61092	1.85462e-09
XM_548419.3	Prrx2	1.61045	2.85047e-08
NM_001197189.1	Slc35c1	1.60958	3.32155e-15
XM_532560.4	Oscp1	1.60947	2.96159e-08
XM_003434303.1	Zbed6	1.60881	4.74571e-17
JN656391.1	Tap1	1.60752	2.01743e-20
XM_003639542.1	Mll3	1.60548	9.89072e-26
XM_535960.3	Cybrd1	1.60452	3.56011e-10
AF023617.1	Tjp3	1.60168	3.02525e-17
XM_545778.3	Olfml2b	1.60076	7.47239e-28
XM_539370.3	Plx 4	1.59946	1.26097e-08
XM_854718.2	3110062M04Rik	1.59937	1.5501e-11
XM_003434597.1	Frmd4b	1.59369	1.01259e-09
XM_545721.4	Disp1	1.59075	1.84409e-15
XM_003432185.1		1.58965	5.67952e-22
XM_544383.3	Mmp15	1.58914	1.4796e-15
XM_847899.2	Glce	1.58797	2.75763e-11
XM_844022.2	Rassf4	1.58797	3.49698e-12
XM_844782.2	Anxa1	1.58701	7.74421e-31
XM_003432184.1		1.58576	4.66444e-35
XM_534170.3		1.57998	6.10564e-23
XM_849866.2	Nfatc4	1.57973	7.77542e-11
XM_532171.3	Tram2	1.57852	6.5918e-08
XM_549250.1	Elf4	1.57735	8.80403e-08
XM_003435109.1	Dctn6	1.57592	7.78595e-11
XM_539158.3		1.57433	1.75367e-14
XM_849853.2	Sobp	1.57327	3.11273e-12
XM_546181.3	Zmiz1	1.57081	2.71362e-21
XM_003434473.1	Slit3	1.57022	5.57254e-20
XM_847992.2	Ncor2	1.5696	8.39761e-24
XM_003435368.1		1.56933	1.9623e-18
XM_532117.3	Satb1	1.56906	1.20126e-06
XM_538256.3	Ctdsp2	1.56894	7.81299e-16
XM_003638944.1		1.56879	6.44773e-07
XM_003434864.1	Crebbp	1.56535	3.07951e-25
XM_851394.1	Arhgap31	1.56427	1.47135e-29
XM_546495.3	Bcl9l	1.55836	5.52197e-18
XM_535240.4		1.55805	4.14926e-18
XM_536182.3		1.55657	4.32201e-22
XM_849458.2	Krt7	1.55542	1.28242e-10
XM_847879.2	Tmem37	1.55528	2.51472e-10
XM_540506.3	Sema3e	1.55349	1.65244e-25
XM_003638813.1	Atf5	1.55258	8.26276e-11
XM_533525.3	Aldh1a1	1.55047	5.00829e-30
XM_003639229.1	Cdh24	1.55006	7.22081e-11
XM_003432240.1		1.54951	3.34794e-11
XM_003433173.1		1.54766	1.50558e-08
XM_847020.2	Rhob	1.54486	9.96267e-15
XM_534901.3	C1ra	1.54189	1.63975e-11
NM_001197095.1	Serpine1	1.54021	2.73942e-15
XM_542318.2	Relt	1.54009	7.45886e-09
XM_843488.2	Foxp4	1.53979	9.15544e-10
XM_544332.3	Dpysl3	1.53725	2.55283e-23
XM_003639829.1	Ppp2r3a	1.53703	5.21213e-24
XM_003432561.1		1.53358	3.58479e-18
NM_001013416.1	Brca1	1.53197	6.08108e-14
XM_543406.3	Slc24a6	1.53038	2.47813e-07
XM_533516.3	Tle1	1.52829	2.397e-15
XM_544900.1	Zbtb21	1.52815	2.96991e-08
XM_003639845.1	Ptgis	1.52748	3.02635e-09
XM_856020.2	Map2	1.52604	5.79982e-13
JN656398.1	Lrrc1	1.52145	1.30943e-05
XM_541154.3		1.52116	3.51128e-20
XM_859340.2		1.52003	2.10212e-12
XM_543225.3	Scara3	1.5199	8.48479e-18
NM_001172543.1	Peg10	1.51842	5.6107e-12
XM_003435518.1	Calu	1.51808	8.07591e-06
XM_545639.3	Tns1	1.51701	9.49077e-25
XM_846706.2	Gse1	1.51437	3.89642e-12
XM_847525.2		1.51402	5.41258e-08
XM_003433936.1		1.51275	8.87691e-07
XM_545692.2	Slc45a3	1.51059	9.36915e-06
XM_540856.3	Fam89b	1.51045	6.90733e-10
XM_537487.3	Plekhh1	1.51035	9.67149e-06
NM_001195154.1		1.50982	4.45863e-13
AY292464.1	LOC101056437	1.50954	2.44814e-12
XM_536095.3	Plekha6	1.50847	1.31119e-11
XM_537333.2	Apcdd1	1.50814	1.25672e-12
XM_548413.3	Abl1	1.50662	1.47075e-16
XM_532891.3	Ncoa1	1.50576	2.91187e-06
XM_849496.2	Tmem54	1.50519	1.59463e-06
XM_857127.2		1.50444	4.4691e-14
NM_001003295.1	Hspb1	1.5039	4.01247e-19
AJ388536.1		1.50276	1.13995e-12
XM_535507.3	Car12	1.50232	1.34911e-18
XM_540177.3	Fbln7	1.50113	4.49716e-14
XM_542963.3	E2f1	1.49945	1.56278e-09
XM_540101.3	Dennd1a	1.49657	9.95653e-15
XM_844754.2	Plekho1	1.49656	2.82549e-16
XM_003639180.1	Cenpf	1.49621	4.50526e-19
XM_853033.2	Rcan1	1.49591	1.61712e-06
XM_845170.2	Zc3h12a	1.49493	1.93913e-08
XM_535735.3	Pvrl3	1.49375	5.14186e-11
XM_003432616.1	Kank1	1.49353	5.55981e-15
XM_003435522.1	Hs6st2	1.49348	1.5158e-10
XM_845303.2	Insig1	1.49296	3.21597e-20
XM_003432467.1		1.49249	8.34949e-12
XM_003432847.2	Mgat4b	1.49232	5.68671e-06
XM_543166.3	Spata13	1.49193	9.21252e-08
XM_845406.2	Fstl1	1.49087	7.49285e-20
XM_547735.3	Zfhx2	1.48963	7.16748e-07
XM_536734.3	Rere	1.48917	1.13107e-21
XM_534183.3	Col4a2	1.48884	2.63015e-24
EU036633.1	Tnfsf10	1.48755	9.99856e-12
XM_547747.3	Nynrin	1.48662	1.78822e-08
XM_003433866.1	Arhgef10l	1.48653	5.31915e-08
AB636469.1	Vldlr	1.48643	2.53403e-17
XM_541589.3	Cic	1.48413	1.92771e-17
XM_542984.3	9830001H06Rik	1.48376	6.16788e-06
XM_543682.3	Kcnh3	1.48245	1.90961e-05
XM_547007.3	Iqce	1.48122	7.16352e-09
XM_003432323.1	Fam89b	1.4793	1.50036e-09
XM_852283.2	Acsl1	1.47663	6.58059e-23
XM_003433593.2	Mki67	1.47662	2.98424e-14
XM_845203.2	Hivep2	1.47659	4.63923e-11
XM_536720.4	Prdm16	1.47345	2.68758e-05
XM_546156.3	Ddit4	1.47342	3.898e-11
XM_538677.3	Mllt3	1.47301	1.4333e-09
AF167075.2	Dsg3	1.47126	1.09842e-20
XM_546721.3	Ttll10	1.47025	2.2171e-09
XM_843925.2	Dap	1.47018	2.01548e-15
XM_003639885.1	Bmp1	1.46811	1.03758e-14
XM_536144.3	Rpl35	1.46784	9.79124e-08
XM_847901.2	Morf4l2	1.46729	4.97367e-07
NM_001003229.1	Bgn	1.46694	4.19115e-12
XM_533114.3		1.46631	1.32693e-10
XM_533089.4	Lamb1	1.46424	7.05227e-24
XM_541516.3	Sphk2	1.46402	9.91701e-07
M95495.1	Slc6a6	1.46312	6.98371e-17
XM_003432611.1		1.46167	7.65773e-07
XM_845240.2	Sfmbt2	1.46034	1.5656e-11
AY156692.1	Ctss	1.45984	2.41576e-10
XM_846619.2	Ssh1	1.4596	2.91964e-19
XM_546145.3	Eif4ebp2	1.45958	9.82258e-20
XM_537553.3	Evl	1.45937	2.3362e-09
XM_003435094.1	Trappc4	1.45888	8.35761e-10
XM_548064.4	Hdac5	1.45824	1.5516e-10
XM_844202.2	Rcan1	1.45393	4.94237e-18
XM_844186.1	Gas1	1.45266	5.38447e-06
XM_847382.2	Atf3	1.45242	2.88459e-17
XM_003639315.1		1.45135	4.91255e-09
XM_543946.3	Lcor	1.45014	4.02885e-08
XM_846419.2	Zfp362	1.44989	1.07873e-14
XM_543403.3	Rasal1	1.44617	8.96437e-13
XM_848051.2	Gabarapl1	1.4458	1.11221e-17
XM_541795.3	Bhlhe40	1.4457	7.13405e-16
FR775794.1		1.44522	4.89305e-07
XM_543298.3	Sh3bp4	1.44501	4.84469e-20
XM_847234.1		1.44479	3.16113e-08
XM_003639657.1	Ah k	1.44395	1.60182e-15
XM_003432485.1	R3hdm1	1.44388	1.76616e-19
XM_003431469.1		1.4429	1.18525e-08
XM_003433095.1	Col4a1	1.44237	2.94395e-19
XM_003639120.1	Gdpd3	1.44217	4.21497e-06
XM_538511.3	Slc1a4	1.4418	1.12417e-09
XM_546237.4	Sh3pxd2b	1.44093	1.21129e-10
X83591.1	Pax8	1.43964	3.94964e-07
AY509607.1		1.43956	2.98703e-07
XM_533102.3	Mll5	1.43947	2.55172e-18
AY069922.1	Sult1a1	1.43935	2.94531e-16
XM_003434092.2	BC016579	1.43919	2.83009e-07
XM_544912.4	Sik1	1.43914	2.92076e-12
XM_542172.4	Pip5k1c	1.43845	6.29994e-06
XM_850436.3	Crip2	1.43836	8.30888e-15
XM_538721.3	Hint2	1.43741	2.21903e-14
XM_003433519.1	Dusp11	1.43739	2.663e-05
XM_848109.2	Ssbp3	1.43732	1.21893e-09
XM_542889.2		1.43598	2.42425e-10
XM_850020.2	Il22ra1	1.43561	9.19985e-07
XM_843509.2	Ttc17	1.43467	9.92585e-15
AF133248.1	Vegfa	1.43465	9.31554e-15
XM_003640219.1	Med12	1.43446	2.69134e-10
XM_845618.2	Vopp1	1.43341	4.6519e-06
XM_844386.2	Gatsl2	1.4322	0.000151841
XM_544699.4	Cgnl1	1.43204	5.71173e-09
XM_539852.3	Zyx	1.43182	4.37184e-18
XM_843712.2	Rab17	1.43059	0.00016624
XM_541153.2	Zbtb2	1.43005	8.83017e-08
XM_847302.2	Mxi1	1.42985	5.10278e-13
XM_541510.2	Fgf21	1.42977	2.9389e-12
XM_003639801.1	Tsc22d1	1.42974	1.42049e-19
XM_844217.2	Csad	1.42949	4.93201e-10
XM_003639342.1	Ttll1	1.42932	2.58675e-07
XM_546807.3	Phf21a	1.42842	3.40789e-05
XM_003433284.1		1.42793	2.16907e-16
XM_543243.3	LOC100862375	1.42738	1.77321e-16
XM_540825.3	Pcx	1.42667	6.26076e-12
XM_003638941.1		1.42636	9.36138e-16
AB043895.5	Brca2	1.4261	3.09577e-12
XM_003433624.1	Ndufs6	1.42593	3.21121e-05
XM_544006.3	Slk	1.42592	5.02362e-06
XM_548371.3	Hspa5	1.42547	7.82417e-10
XM_003433115.2		1.42471	7.4178e-08
XM_844500.2	Arid5b	1.42438	1.59622e-12
JQ733515.1		1.42394	9.06652e-17
XM_541709.2	Kctd15	1.42387	1.09308e-07
XM_003432618.1		1.42377	2.5578e-17
XM_535560.2	Nrip1	1.4221	1.02867e-06
XM_532604.3	Plk3	1.42175	1.53911e-11
XM_003431496.1	Ep300	1.42147	6.00756e-19
XM_003435150.1	Tnrc6c	1.421	2.82377e-08
XM_843994.2	Srebf2	1.42046	9.96584e-15
XM_534424.3	Mybl2	1.41909	3.69014e-17
D29807.1	Unk	1.41885	1.90577e-06
XM_543244.3	Loxl2	1.41816	5.7454e-17
XM_533210.3	Chka	1.41788	2.26575e-07
XM_843875.2		1.41666	2.76833e-09
XM_003431746.1		1.41661	2.33581e-09
XM_003638947.1	Spen	1.41481	7.50098e-17
XM_544368.3	Marveld2	1.41467	4.36134e-07
XM_003640047.1	B2m	1.41466	1.6436e-15
XM_003639960.1	Tuba1c	0.706797	5.84885e-19
XM_544107.1	Nipbl	0.705811	8.74504e-10
JX306093.1	Adamts10	0.705463	2.15092e-05
XM_533270.3	Fads3	0.704472	3.25109e-16
XM_536876.3	Baiap2l1	0.703911	1.10129e-15
XM_850442.2	Anxa10	0.703727	3.97979e-08
XM_848025.2	Bag2	0.703565	1.14331e-07
XM_846481.2	Itpa	0.699344	5.00448e-16
AY422991.1	Npas2	0.699312	2.54694e-22
XM_003432524.1	Sgk1	0.698616	5.03875e-18
XM_543458.3	Tpst2	0.697806	3.33735e-05
XM_545250.4	Il1rap	0.697773	9.25508e-08
XM_003435004.1		0.697756	1.76177e-10
XM_544179.3	Cdh17	0.697256	1.01619e-14
XM_003432793.1		0.697188	1.00931e-05
NM_001197096.1	Ppp3ca	0.696989	2.22928e-11
XM_003434714.1	Fhod1	0.696739	5.14063e-06
XM_536702.3	Magoh	0.696067	5.19572e-16
XM_845324.3	Lix1l	0.694951	1.72497e-08
XM_003432574.2		0.694643	1.20899e-07
XM_533912.3	Tmem205	0.694295	7.2803e-14
XM_539605.2	Gjb5	0.693272	1.06777e-09
XM_003432315.1		0.690946	9.50818e-06
XM_536010.3	Tmeff2	0.688809	5.76378e-11
AF016649.2	Map3k1	0.688471	4.08836e-18
XM_537128.3	Ddx59	0.687537	1.41052e-19
XM_533922.3		0.686414	1.92514e-18
XM_533301.3	Bbs7	0.685671	9.11928e-09
L28932.1		0.685401	3.44636e-13
XM_535987.3		0.68531	1.26362e-08
XM_535637.3	Agpat9	0.684316	1.54761e-09
NM_001197022.1	Cd44	0.68427	4.85428e-17
XM_545701.3	Rgs2	0.684127	6.81569e-11
XM_538032.3	Praf2	0.683219	6.2862e-21
XM_846002.2	Pla2g7	0.682971	7.76692e-22
XM_003639615.1	Ppard	0.682434	8.48541e-10
XM_850121.2	Tube1	0.682002	2.92651e-11
XM_003432942.1	Lpcat3	0.681797	9.54901e-10
XM_843368.2	Tubb4b	0.680612	1.57827e-22
AF155148.1	Flt3l	0.680051	1.61432e-07
XM_539278.3	Aasdh	0.679802	2.41126e-06
NM_001197170.1	Col9a2	0.677453	6.33977e-12
JQ250035.1		0.677056	2.1854e-10
XM_846683.2	1190005I06Rik	0.675782	4.43127e-15
XM_545529.3	Scrn3	0.67503	2.36408e-11
XM_548170.4		0.674556	1.50505e-06
XM_535006.3	Col17a1	0.674451	3.27932e-24
XM_536077.3	Tuba4a	0.673203	8.08272e-18
XM_844206.2		0.672862	4.54223e-08
XM_535998.3	Bmpr1b	0.672674	5.70169e-25
NM_001253720.1		0.670099	3.25231e-23
XM_848175.1	Tubb6	0.669454	5.64127e-12
XM_541772.2	Irak2	0.668193	1.47344e-07
XM_003434922.2		0.666739	1.18887e-11
XM_542216.4	Palm	0.666121	6.05998e-06
AY455801.1		0.665597	5.48644e-15
XM_847318.2	Elmo1	0.665543	4.31702e-20
AF394784.1	Slc1a1	0.664991	1.1032e-20
XM_546696.2	Slc20a1	0.664651	6.8448e-06
XM_847416.2	Syngr1	0.664225	4.02813e-09
XM_003432338.1		0.663689	3.04634e-09
XM_535651.2	Ppm1k	0.662672	1.3211e-13
NM_001003112.1	Uaca	0.662452	1.2913e-18
XM_846177.2	9930012K11Rik	0.662139	3.47769e-11
XM_538748.3	Tbc1d2	0.661904	8.84025e-18
XM_847117.2	Id1	0.660501	4.88747e-16
AY057077.1	Tpmt	0.658875	2.05653e-09
XM_536768.3	Gcsh	0.658191	3.49905e-13
XM_534148.3	Lmo7	0.657474	1.61924e-20
XM_548445.3	St6gal c6	0.655973	7.6871e-17
XM_533524.3	Rdh10	0.653117	9.18439e-31
XM_850178.2	R set2a	0.652452	3.76072e-18
XM_003434708.1		0.650503	1.46178e-07
XM_003433614.1		0.645021	6.70133e-17
XM_531678.3	Tspan8	0.644827	1.73687e-15
XM_848524.2	Nqo1	0.644665	1.49213e-09
NM_001253721.1	Phyh	0.643877	8.96952e-12
XM_540914.3	Hyal1	0.643163	6.33185e-09
XM_536530.3	Aplp2	0.641072	6.75703e-25
XM_532542.3	Exo5	0.638792	1.97937e-19
XM_850064.2	S100a14	0.638662	1.00056e-25
XM_003435145.1	Pir	0.63863	2.02874e-07
XM_845599.2	Tfap2a	0.637742	2.77784e-09
XM_845057.2	Ralgps2	0.636167	2.67403e-15
XM_849226.3	Rgs11	0.633715	2.35753e-12
NM_001003198.1	Tuba1b	0.628732	7.73056e-22
XM_537579.3	Amz2	0.626799	3.35506e-27
XM_544713.3	Lactb	0.626704	2.23153e-12
XM_539257.4	Nipal1	0.62104	2.2421e-12
DQ975208.1	Ceacam1	0.615792	6.71428e-21
XM_003434948.1	Sh3bp5	0.615598	5.58624e-14
XM_532262.3	Ddo	0.61512	2.45633e-07
XM_539603.3	Gjb3	0.614784	5.05127e-18
XM_853765.2	Myof	0.614123	9.11725e-29
XM_544163.3	Cpne3	0.613635	4.38992e-16
XM_003431466.1	Cpm	0.607369	4.0514e-10
XM_003434024.1	Spp1	0.606	2.0572e-21
XM_541571.4	Bcam	0.604778	2.39135e-36
XM_538599.2	Lox	0.603354	2.36935e-37
XM_540845.3	Fosl1	0.59941	2.40818e-13
AB011372.1	Slc12a4	0.594937	2.53816e-39
XM_546036.3	Edil3	0.594698	6.09669e-11
XM_545846.3	Aen	0.591167	1.38268e-29
XM_846790.2	Gch1	0.588469	4.49272e-14
XM_536545.3	Sorl1	0.585643	3.29276e-22
XM_534237.3	Tgfbr2	0.584973	3.92799e-40
XM_003639937.1	Eno2	0.583533	5.59344e-21
XM_537587.3	1810010H24Rik	0.582487	4.18657e-09
DQ195101.1		0.582401	1.4037e-41
XM_548004.3	Jag2	0.582251	2.53853e-26
XM_003434023.1		0.58137	1.49451e-36
XM_539915.3	Atg9b	0.574814	7.28771e-23
XM_846210.2	Cd74	0.574297	1.93039e-14
DQ409210.1		0.572705	1.19607e-10
XM_003431889.1		0.566575	8.81639e-15
XM_003639810.1	Tex30	0.565688	2.99856e-20
XM_533382.3	Serpinb5	0.565604	7.01457e-23
XM_537170.3	Pla2g4a	0.555326	3.05086e-07
XM_536441.3	Ccng1	0.554483	6.07385e-42
AB031276.1	Mdm2	0.551788	4.60964e-45
XM_547976.3	Degs2	0.545332	2.95113e-17
XM_003434976.1		0.544778	1.45113e-18
XM_533427.3	Gm6314	0.542269	5.03106e-14
XM_535330.3	Gm2a	0.539129	1.85607e-43
XM_537061.4	Dpyd	0.534707	1.34717e-49
XM_848021.2	Ppif	0.532928	3.95722e-45
XM_003435547.1	Zfp185	0.532738	1.68335e-11
AY646195.1		0.532528	2.34097e-14
XM_537805.3	Olfm1	0.528998	5.82233e-22
AF143503.1		0.524659	4.41899e-15
AY044905.1	Ptgs2	0.520392	1.2848e-08
AF100705.1		0.514446	7.189e-53
XM_003433595.1	Sorbs1	0.507211	5.88078e-11
XM_549046.3	Heph	0.506737	2.81051e-28
XM_543048.1		0.505983	1.899e-15
XM_546184.3	Sftpd	0.505649	2.17403e-46
XM_535151.3	9430020K01Rik	0.503632	7.68292e-15
AF314533.1	Il13ra2	0.501046	4.08557e-14
XM_846545.2	Jph1	0.49956	8.13762e-14
XM_546505.3	Tmprss4	0.491959	1.72647e-14
XM_543863.3	9630033F20Rik	0.487405	1.29532e-28
XM_845130.2		0.476193	1.35011e-41
XM_843558.2	Pter	0.46449	1.14862e-20
XM_544130.3	Epha2	0.464095	8.21544e-14
XM_859070.2	Serpine2	0.453882	7.17629e-29
AJ315401.1		0.446672	3.2868e-68
AJ830019.1		0.423961	1.91548e-85
XM_532125.3		0.417925	1.64047e-93
XM_532641.3	Mgat4c	0.397567	5.51282e-19
XM_543369.3	D hc10	0.393938	9.60905e-41
XM_542806.3	Esyt3	0.390871	1.63388e-25
XM_548101.2	Krt16	0.386756	2.42365e-48
XM_541532.4		0.354049	2.42249e-51
XM_843487.2	Irx2	0.318151	2.84685e-25
XM_003433320.1	Pid1	0.310257	6.34337e-34
XM_003433852.1	Sytl1	0.279891	4.67148e-92
AB066299.1		0.195897	3.55504e-55
AF045016.1	Abcb1a	0.17467	4.12105e-72
