# Supplementary material for: Mechanical cell competition kills cells via induction of lethal p53 levels
Source: Nat Commun. 2016 Apr 25;7:11373. doi: 10.1038/ncomms11373 (PMC4848481; doi:10.1038/ncomms11373)
Supplement: Supplementary Data 3 — Intersection of the list of genes that are both differentially expressed between scribKD and control cells and between scribKD and scribRES cells. List of genes that are present in both Supplementary Data 1 and 2 i.e. genes that are differentially expressed between scribKD cells with respect to both control (scribKD -TET) and scribRES cells. [file ncomms11373-s3.xlsx]

## Sheet: Data3 Intersections
Transcript identifier	Official gene name	FC (Scrib-TET/Scrib+TET)	PValue	FC (Res+TET/Scrib+TET)	PValue
XM_847751.2	Ripply1	13.0905	9.01245e-156	3.24771	8.83483e-22
XM_003434416.1	Vcan	8.71716	3.55322e-197	2.73866	5.80227e-31
AB738915.1	Slc22a12	7.00298	3.05542e-111	2.48297	4.64399e-20
NM_001003282.1		6.43401	1.31423e-119	3.10982	2.13893e-25
XM_535946.3	Lrp2	6.31731	1.31369e-106	4.4924	6.20822e-63
XM_542992.2	D630003M21Rik	5.41216	1.17086e-84	4.50439	5.57448e-89
XM_532430.3	Tspan33	5.07821	3.72685e-125	1.86636	9.38749e-21
XM_003434612.1	Podn	4.8755	7.24034e-93	1.69623	2.02005e-10
DQ138952.1		4.26402	8.5016e-120	2.13786	4.55856e-48
XM_547730.3	Slc7a8	4.25742	7.96545e-48	2.77748	8.40589e-32
XM_539370.3	Plx 4	4.07383	2.57206e-70	1.59946	1.26097e-08
AF358907.1	Cldn2	3.96132	1.25455e-100	2.15378	1.3995e-45
XM_548371.3	Egfl7	3.69862	5.40863e-109	1.42547	7.82417e-10
NM_001003227.1	Nr4a1	3.57633	1.02811e-39	1.97732	1.53558e-21
AB191461.1		3.48341	1.05279e-69	1.83591	6.97664e-19
AF045773.1	Adm	3.46378	5.5797e-65	1.80606	1.17013e-16
U96127.1	Adm	3.45888	4.52766e-62	1.79571	2.32742e-15
XM_537133.3	Pigr	3.4002	6.88262e-31	2.06183	5.26016e-09
XM_533253.3	Pla2g16	3.32697	2.88831e-39	2.81399	3.54646e-33
XM_844782.2	Rdh10	3.14873	4.13608e-98	1.58701	7.74421e-31
XM_003432847.2	Palm3	3.06747	3.55672e-39	1.49232	5.68671e-06
XM_531781.2	Npas2	3.0242	2.72373e-28	2.28333	2.31412e-22
NM_001195154.1		2.96161	3.96535e-70	1.50982	4.45863e-13
XM_003434496.1		2.92994	3.07631e-48	1.61952	4.01227e-11
XM_536010.3	Tmeff2	2.92187	2.38927e-72	0.688809	5.76378e-11
AF023617.1	Tjp3	2.89381	4.03678e-67	1.60168	3.02525e-17
XM_003639180.1	Cenpf	2.86919	1.08108e-83	1.49621	4.50526e-19
XM_849019.2	Msln	2.8675	8.59342e-43	1.91917	8.58007e-13
XM_003639229.1	Cdh24	2.83663	4.2659e-49	1.55006	7.22081e-11
AF178116.1		2.68755	4.25893e-64	1.62092	3.98043e-22
XM_533037.3	Txnip	2.64347	7.78381e-59	1.77416	1.13785e-32
XM_543238.3	Stc1	2.58774	2.61684e-69	1.65258	1.31095e-31
D29807.1	Sult1a1	2.56229	6.19788e-39	1.41885	1.90577e-06
XM_003432240.1		2.55156	1.91325e-35	1.54951	3.34794e-11
XM_003640151.1	Btn1a1	2.49692	3.55008e-22	2.42982	9.21607e-26
XM_003433118.1	Plch1	2.49438	6.42674e-25	1.86139	1.75408e-15
AY064408.1		2.47707	1.35335e-27	1.63066	3.15518e-08
XM_847879.2	Tmem37	2.47027	1.21469e-37	1.55528	2.51472e-10
XM_533525.3	Aldh1a1	2.46533	2.79357e-65	1.55047	5.00829e-30
AY069922.1	Sult1a1	2.44487	4.24151e-59	1.43935	2.94531e-16
XM_532560.4	Oscp1	2.42644	5.52766e-26	1.60947	2.96159e-08
XM_540076.3	Rrm2	2.41773	4.35795e-66	1.72664	2.18743e-41
XM_541746.3	Nup210	2.39772	4.22333e-16	2.59231	1.89515e-21
XM_847234.1		2.37116	1.75233e-30	1.44479	3.16113e-08
XM_849866.2	Anks6	2.35595	2.10088e-31	1.57973	7.77542e-11
XM_538268.3	Tbc1d30	2.35485	1.00636e-27	2.032	3.55096e-22
NM_001197189.1	Slc35c1	2.34879	1.15413e-39	1.60958	3.32155e-15
XM_844405.2	Rhobtb1	2.34678	3.65037e-46	1.7722	1.2476e-26
XM_532589.3	Pdzk1ip1	2.34215	1.52624e-40	1.624	7.93935e-20
XM_532891.3	Ncoa1	2.33906	6.2939e-27	1.50576	2.91187e-06
XM_543918.2	Slc16a12	2.33643	1.20671e-45	1.93162	1.65984e-37
XM_848544.1	Tmed6	2.33453	3.44335e-21	1.86909	6.67404e-10
XM_003432071.1	3110062M04Rik	2.33202	2.41342e-30	1.61256	2.78268e-11
XM_847037.2		2.31281	7.99613e-27	1.88439	1.50314e-17
XM_858603.3	Foxp1	2.30271	1.16004e-27	1.9553	3.67159e-20
XM_003435109.1	Nfatc4	2.27192	8.94008e-28	1.57592	7.78595e-11
XM_533210.3	Chka	2.25016	3.29161e-29	1.41788	2.26575e-07
XM_854718.2	3110062M04Rik	2.24121	7.16532e-29	1.59937	1.5501e-11
XM_848770.2	1700011H14Rik	2.23661	2.97071e-49	1.64851	7.56508e-30
XM_542979.3	Epb4.1l1	2.23462	2.97021e-28	1.68898	9.97386e-16
XM_540139.3	Capn13	2.23126	1.91146e-27	2.87198	3.27398e-61
EF063141.1	Ptges	2.22577	1.01907e-24	1.83184	8.07107e-16
NM_001013844.1	Fosb	2.21716	5.29492e-22	2.07352	1.18834e-32
XM_543443.3	Dao	2.21591	2.5095e-42	1.78905	1.53153e-35
XM_538677.3	Mllt3	2.21512	8.52308e-31	1.47301	1.4333e-09
XM_853571.3	Tenm4	2.20955	1.91074e-09	2.57562	7.93708e-19
XM_003431466.1	Cpm	2.17819	2.69445e-27	0.607369	4.0514e-10
XM_849853.2	Sobp	2.14544	3.22525e-18	1.57327	3.11273e-12
XM_534912.2	Scnn1a	2.13131	1.60872e-17	1.78485	2.36993e-12
XM_532487.1	Itgb8	2.13019	6.61862e-44	1.7421	2.71016e-38
XM_543403.3	Rasal1	2.11866	4.35142e-37	1.44617	8.96437e-13
XM_003433593.2	Mki67	2.11672	2.732e-30	1.47662	2.98424e-14
XM_544383.3	Mmp15	2.11235	1.37701e-23	1.58914	1.4796e-15
XM_003640219.1	Med12	2.0998	4.53014e-30	1.43446	2.69134e-10
XM_543682.3	Kcnh3	2.09372	1.39739e-17	1.48245	1.90961e-05
AY156692.1	Ctss	2.08994	1.18762e-28	1.45984	2.41576e-10
FR775794.1		2.0894	9.49819e-21	1.44522	4.89305e-07
AF345933.1		2.07777	2.86335e-24	1.62159	3.44237e-13
AF211257.1	Fgfr2	2.07624	6.57227e-41	1.61484	1.25782e-28
XM_003638813.1	Atf5	2.07067	1.03512e-25	1.55258	8.26276e-11
XM_544123.2	Trpa1	2.06574	9.72284e-41	1.74556	7.68561e-39
XM_547148.3	Glis2	2.06389	1.85014e-15	1.93551	1.82451e-16
XM_543166.3	Spata13	2.06146	1.58002e-18	1.49193	9.21252e-08
XM_545778.3	Olfml2b	2.04105	6.33285e-38	1.60076	7.47239e-28
XM_535560.2	Nrip1	2.02618	4.76801e-23	1.4221	1.02867e-06
XM_846419.2	Zfp362	2.02153	4.37926e-27	1.44989	1.07873e-14
XM_003639845.1	Ptgis	2.01888	6.28272e-21	1.52748	3.02635e-09
NM_001172543.1	Peg10	2.01505	3.8013e-27	1.51842	5.6107e-12
XM_546495.3	Bcl9l	2.00904	6.01262e-18	1.55836	5.52197e-18
XM_537333.2	Apcdd1	1.99743	1.11768e-25	1.50814	1.25672e-12
XM_846724.1	Tspan15	1.99022	3.06529e-19	1.91734	2.60709e-20
XM_542216.4	Palm	1.98885	1.11693e-19	0.666121	6.05998e-06
XM_850106.2	Rap1gap	1.96358	1.66577e-23	1.84206	2.6392e-23
XM_003432104.1	Kat6a	1.96163	8.41624e-25	1.7272	5.52367e-22
XM_849496.2	Tmem54	1.95782	3.97167e-17	1.50519	1.59463e-06
XM_852283.2	Acsl1	1.95366	5.56489e-39	1.47663	6.58059e-23
XM_003432501.1		1.95276	2.65143e-25	2.33044	1.71022e-51
XM_544159.2	Car13	1.93488	1.55018e-28	1.69526	8.28677e-24
XM_003434597.1	Fam211a	1.91924	2.63863e-19	1.59369	1.01259e-09
XM_847302.2	Mxi1	1.91377	1.44121e-27	1.42985	5.10278e-13
XM_546757.3	Slc45a1	1.91365	1.76064e-17	1.71251	1.13191e-14
XM_544912.4	Sik1	1.9042	5.99081e-16	1.43914	2.92076e-12
XM_542889.2		1.89421	2.06106e-24	1.43598	2.42425e-10
XM_849544.2	Marcksl1	1.88376	4.06296e-24	1.72997	4.79311e-26
XM_542172.4	Pip5k1c	1.87984	2.19327e-15	1.43845	6.29994e-06
XM_848450.2	Sgpp2	1.87358	2.32743e-14	1.74674	1.28125e-14
XM_547695.3	Zbtb7c	1.86817	1.65053e-14	1.61423	2.37027e-09
XM_845170.2	Zc3h12a	1.86122	1.60597e-13	1.49493	1.93913e-08
XM_547007.3	Iqce	1.8335	1.39679e-16	1.48122	7.16352e-09
XM_543240.3	Nkx3-1	1.83096	3.89968e-14	1.70864	3.50766e-12
AF167075.2	Slc1a1	1.83025	1.59939e-30	1.47126	1.09842e-20
XM_534845.3	2810474O19Rik	1.82716	2.66803e-30	2.37146	1.82162e-94
XM_003639190.1		1.82334	8.39097e-13	2.42416	2.66113e-93
XM_532713.3	Klhl2	1.80964	4.2471e-21	1.61718	4.62812e-17
XM_847901.2	Hnf1b	1.80838	3.44263e-12	1.46729	4.97367e-07
XM_534128.3	Tsc22d1	1.80602	1.99362e-13	1.78531	2.2619e-19
XM_534901.3	C1ra	1.80393	1.08817e-18	1.54189	1.63975e-11
XM_844184.2	Upk3b	1.79579	2.46504e-12	1.87095	1.00782e-16
XM_003639406.1		1.78475	5.93283e-18	1.62997	8.98879e-16
XM_543406.3	Slc24a6	1.7819	2.76533e-11	1.53038	2.47813e-07
XM_533114.3	Cdc42ep4	1.77597	3.68508e-19	1.46631	1.32693e-10
XM_545146.3	Muc20	1.77196	8.22103e-19	1.73639	4.03272e-24
XM_003639801.1	Tsc22d1	1.76075	4.21787e-24	1.42974	1.42049e-19
XM_859340.2		1.72388	6.01501e-11	1.52003	2.10212e-12
JN656398.1		1.7219	7.11857e-08	1.52145	1.30943e-05
XM_536095.3	Plekha6	1.71772	7.61105e-13	1.50847	1.31119e-11
XM_533391.3	Zfp532	1.71751	9.08569e-20	1.65538	1.78295e-25
XM_543225.3	Scara3	1.7148	6.01784e-21	1.5199	8.48479e-18
XM_548064.4	Hdac5	1.71438	7.46797e-16	1.45824	1.5516e-10
NM_001013416.1	Brca1	1.71039	1.99912e-17	1.53197	6.08108e-14
XM_003435518.1	Clcn5	1.70936	1.72117e-09	1.51808	8.07591e-06
XM_003433866.1	Arhgef10l	1.70524	7.67901e-12	1.48653	5.31915e-08
XM_003434864.1	Crebbp	1.69857	4.86509e-14	1.56535	3.07951e-25
X83591.1	Pax8	1.69629	9.05807e-12	1.43964	3.94964e-07
XM_848051.2	Gabarapl1	1.68887	2.84016e-22	1.4458	1.11221e-17
JN656393.1		1.68107	1.52884e-13	1.68491	9.07795e-18
XM_847209.2	Srf	1.67718	4.69994e-16	1.72524	2.54831e-21
JN656391.1	Tap1	1.67327	2.97242e-18	1.60752	2.01743e-20
XM_547735.3	Zfhx2	1.66152	3.65629e-07	1.48963	7.16748e-07
XM_540856.3	Fam89b	1.65909	2.60432e-12	1.51045	6.90733e-10
XM_003432323.1	Fam89b	1.65725	2.5054e-13	1.4793	1.50036e-09
XM_003433284.1		1.64427	1.64968e-19	1.42793	2.16907e-16
XM_003639315.1	Dab2ip	1.64136	3.08906e-11	1.45135	4.91255e-09
XM_003432616.1	Kank1	1.63997	1.85245e-16	1.49353	5.55981e-15
XM_003432467.1		1.63541	2.89377e-13	1.49249	8.34949e-12
XM_546807.3	Osgin1	1.63169	4.16965e-08	1.42842	3.40789e-05
XM_534424.3	Mybl2	1.62825	2.15496e-20	1.41909	3.69014e-17
AB194049.1		1.62467	1.04602e-07	1.738	1.29392e-13
XM_541795.3	Bhlhe40	1.61275	6.52448e-15	1.4457	7.13405e-16
XM_003432029.1		1.61256	1.7291e-08	1.62418	4.98891e-10
XM_545721.4	Disp1	1.61223	1.4244e-12	1.59075	1.84409e-15
XM_544394.3	Nlrc5	1.60325	4.045e-09	2.00884	2.75257e-21
XM_845012.2	Orai2	1.60219	2.2997e-09	1.81815	1.96137e-16
XM_533516.3	Tle1	1.58989	3.2607e-13	1.52829	2.397e-15
XM_538324.3	Celsr1	1.58777	1.26792e-08	1.62069	5.07684e-15
NM_001048086.1	Psmb9	1.58634	7.8858e-11	1.74043	2.67185e-17
XM_003639120.1	Gdpd3	1.58419	1.12992e-08	1.44217	4.21497e-06
DQ195101.1		1.58059	3.33151e-13	0.582401	1.4037e-41
XM_003434023.1		1.57948	5.33302e-13	0.58137	1.49451e-36
XM_549250.1	Elf4	1.57468	1.61091e-06	1.57735	8.80403e-08
XM_546939.4	Cux1	1.57302	1.19543e-08	1.66209	9.85804e-13
XM_536182.3		1.56803	5.19381e-14	1.55657	4.32201e-22
XM_540424.3	Hid1	1.56543	1.80148e-05	1.65241	2.03942e-06
AF333433.1		1.56107	1.29684e-10	1.89386	1.5876e-27
XM_548413.3	Abl1	1.55903	7.95185e-13	1.50662	1.47075e-16
XM_536734.3	Rere	1.55719	3.46083e-10	1.48917	1.13107e-21
XM_541589.3	Cic	1.55404	7.06572e-09	1.48413	1.92771e-17
XM_003434841.1	Tmc5	1.5488	5.86262e-09	1.86935	4.56674e-20
XM_546721.3	Ttll10	1.54272	6.03972e-10	1.47025	2.2171e-09
XM_543812.3	Etv6	1.54009	1.2033e-10	1.71169	2.58018e-23
AY970669.1	Podxl	1.53845	8.80573e-13	1.79472	1.04835e-48
XM_532604.3	Plk3	1.53682	1.10951e-10	1.42175	1.53911e-11
XM_545847.3	Isg20	1.53349	4.44222e-08	1.77814	4.21829e-16
XM_003639657.1	Ah k	1.5263	5.25691e-13	1.44395	1.60182e-15
NM_001003245.1	Csf2	1.52391	1.25373e-06	2.35051	8.67447e-30
XM_538686.2	Dmrta1	1.52355	6.13397e-10	2.02506	9.43463e-31
NM_001003295.1	Hspb1	1.51792	8.24668e-12	1.5039	4.01247e-19
XM_538256.3	Ctdsp2	1.5178	1.7026e-10	1.56894	7.81299e-16
XM_003434473.1	Slit3	1.50172	2.98956e-08	1.57022	5.57254e-20
XM_535735.3	Pvrl3	1.49926	2.02264e-09	1.49375	5.14186e-11
XM_847458.3	Slc39a11	1.49172	5.61187e-06	1.66565	1.90419e-09
XM_843488.2	v1	1.48996	3.81386e-05	1.53979	9.15544e-10
XM_003435094.1	Homez	1.47901	9.70939e-08	1.45888	8.35761e-10
XM_003639829.1	Ppp2r3a	1.46561	3.10039e-12	1.53703	5.21213e-24
XM_533102.3	Mll5	1.46338	1.22258e-09	1.43947	2.55172e-18
XM_850442.2	Anxa10	1.46064	1.04328e-08	0.703727	3.97979e-08
M95495.1	Slc6a6	1.44988	4.33866e-10	1.46312	6.98371e-17
XM_857127.2		1.44648	1.62074e-07	1.50444	4.4691e-14
XM_547851.3	Syne2	1.44582	2.97398e-09	1.65188	6.50585e-23
XM_003433936.1		1.4424	6.36704e-05	1.51275	8.87691e-07
XM_003434024.1	Spp1	1.44126	4.54219e-10	0.606	2.0572e-21
XM_844217.2	Csad	1.43871	2.12213e-08	1.42949	4.93201e-10
XM_003432612.1	Trpm3	1.43774	4.50593e-09	1.82666	3.44753e-47
XM_850020.2	Il22ra1	1.43362	8.4518e-06	1.43561	9.19985e-07
XM_544900.1	Zbtb21	1.43292	0.000366916	1.52815	2.96991e-08
XM_542963.3	E2f1	1.43058	1.36546e-06	1.49945	1.56278e-09
XM_536720.4	Prdm16	1.42397	0.000184243	1.47345	2.68758e-05
XM_843994.2	Srebf2	1.42212	9.31935e-10	1.42046	9.96584e-15
XM_003432136.1	Sorbs2	1.41803	1.48199e-08	1.85154	5.3242e-37
XM_533524.3	Anxa1	0.704432	7.76102e-10	0.653117	9.18439e-31
XM_540914.3	Fads1	0.702237	1.28009e-05	0.643163	6.33185e-09
AY057077.1	Tpmt	0.701649	8.41734e-07	0.658875	2.05653e-09
XM_535987.3		0.70024	8.01492e-07	0.68531	1.26362e-08
XM_535330.3	Ti gl1	0.700146	4.47903e-11	0.539129	1.85607e-43
XM_543458.3	Tpst2	0.699247	9.42197e-05	0.697806	3.33735e-05
XM_536077.3	Tuba4a	0.698143	6.25069e-10	0.673203	8.08272e-18
XM_541532.4		0.685159	1.4352e-07	0.354049	2.42249e-51
XM_003432942.1		0.670254	2.8043e-08	0.681797	9.54901e-10
XM_545701.3	Rgs2	0.66274	9.41428e-10	0.684127	6.81569e-11
XM_535006.3	Col17a1	0.650432	3.35804e-15	0.674451	3.27932e-24
AY044905.1	Ptgs2	0.642636	0.000153125	0.520392	1.2848e-08
XM_003435547.1	Zfp185	0.642067	6.87326e-07	0.532738	1.68335e-11
AF314533.1	Il13ra2	0.635223	8.77878e-07	0.501046	4.08557e-14
AY455801.1		0.625447	1.06492e-13	0.665597	5.48644e-15
XM_003433320.1	Pid1	0.624155	8.95122e-08	0.310257	6.34337e-34
XM_536876.3	Baiap2l1	0.623082	3.98107e-18	0.703911	1.10129e-15
XM_536530.3	Aplp2	0.621251	1.41006e-19	0.641072	6.75703e-25
XM_850121.2	Tube1	0.620335	1.42981e-13	0.682002	2.92651e-11
XM_859070.2	Serpine2	0.614941	3.05211e-11	0.453882	7.17629e-29
XM_544107.1	Rrs1	0.614573	3.08525e-13	0.705811	8.74504e-10
XM_532542.3	Exo5	0.607601	4.75125e-17	0.638792	1.97937e-19
AF016649.2		0.607504	1.88653e-20	0.688471	4.08836e-18
XM_003435004.1		0.605462	4.04334e-14	0.697756	1.76177e-10
XM_544130.3	Jph1	0.604905	2.23631e-07	0.464095	8.21544e-14
NM_001003198.1	Pla2g7	0.602482	2.37856e-17	0.628732	7.73056e-22
XM_536702.3	Magoh	0.601905	1.48016e-18	0.696067	5.19572e-16
XM_544713.3	Lactb	0.600776	2.20817e-11	0.626704	2.23153e-12
XM_846683.2	1190005I06Rik	0.596977	9.06604e-18	0.675782	4.43127e-15
DQ975208.1	Ceacam1	0.580662	1.28503e-18	0.615792	6.71428e-21
XM_846177.2	9930012K11Rik	0.577203	8.34345e-14	0.662139	3.47769e-11
XM_541510.2	Fgf21	0.576178	2.51134e-17	1.42977	2.9389e-12
XM_536768.3	Gcsh	0.575768	2.50754e-16	0.658191	3.49905e-13
XM_539472.3	Gpnmb	0.575508	4.72772e-22	4.59953	2.50455e-224
XM_003433614.1		0.567043	6.8333e-20	0.645021	6.70133e-17
XM_846481.2	Itpa	0.559943	2.24526e-22	0.699344	5.00448e-16
NM_001197170.1	Col9a2	0.55674	4.5498e-18	0.677453	6.33977e-12
XM_003434948.1	Dsc3	0.556375	1.35346e-16	0.615598	5.58624e-14
XM_849226.3	Rgs11	0.554364	3.61226e-14	0.633715	2.35753e-12
NM_001197096.1	Ppp3ca	0.552748	6.7754e-21	0.696989	2.22928e-11
XM_536545.3	Sorl1	0.549274	2.15576e-18	0.585643	3.29276e-22
XM_538640.3	Tgfbi	0.548964	8.74371e-13	3.73448	4.43951e-58
XM_003432793.1		0.54872	1.6733e-11	0.697188	1.00931e-05
AY292464.1	LOC101056437	0.546147	5.57158e-18	1.50954	2.44814e-12
XM_544163.3	Cpne3	0.54095	1.18282e-19	0.613635	4.38992e-16
XM_545846.3	Aen	0.540805	5.82452e-26	0.591167	1.38268e-29
XM_848021.2	Ppif	0.540432	1.51205e-25	0.532928	3.95722e-45
XM_845057.2	Ralgps2	0.539399	3.43717e-20	0.636167	2.67403e-15
XM_534148.3	Lmo7	0.532642	1.76558e-25	0.657474	1.61924e-20
NM_001197095.1	Serpine1	0.532554	1.74178e-25	1.54021	2.73942e-15
XM_845599.2	Rgs17	0.530912	5.09619e-14	0.637742	2.77784e-09
XM_537128.3	Ddx59	0.530401	3.16514e-29	0.687537	1.41052e-19
XM_548004.3	Jag2	0.527873	2.16317e-25	0.582251	2.53853e-26
XM_003639810.1	Tex30	0.525952	4.15022e-19	0.565688	2.99856e-20
XM_003435145.1	Wdr89	0.524405	8.39747e-13	0.63863	2.02874e-07
XM_533382.3	Serpinb5	0.524069	8.25509e-23	0.565604	7.01457e-23
XM_853765.2	Myof	0.522641	7.87804e-31	0.614123	9.11725e-29
XM_539915.3	Atg9b	0.521726	3.22371e-22	0.574814	7.28771e-23
XM_539002.3	Col12a1	0.520646	1.16989e-19	2.93145	5.11181e-56
XM_537061.4	Dpyd	0.51967	1.54937e-32	0.534707	1.34717e-49
XM_845324.3	Lix1l	0.519035	1.07808e-17	0.694951	1.72497e-08
XM_538748.3	Tbc1d2	0.514611	1.62447e-27	0.661904	8.84025e-18
XM_534237.3	Tgfbr2	0.513821	3.25353e-38	0.584973	3.92799e-40
XM_003434708.1		0.506657	4.42287e-13	0.650503	1.46178e-07
XM_850178.2	R set2a	0.504854	5.16056e-30	0.652452	3.76072e-18
AF143503.1		0.501189	4.68902e-14	0.524659	4.41899e-15
XM_531763.3	Aldh1l2	0.498968	9.63588e-14	2.96146	7.54192e-63
XM_003433595.1	Sorbs1	0.49756	3.70403e-11	0.507211	5.88078e-11
XM_538032.3	Praf2	0.493865	7.35241e-38	0.683219	6.2862e-21
XM_539603.3	Gjb3	0.486983	2.79148e-27	0.614784	5.05127e-18
AY509607.1		0.486696	4.82573e-15	1.43956	2.98703e-07
AB031276.1	Mdm2	0.483704	7.18522e-40	0.551788	4.60964e-45
AF100705.1		0.483129	4.0037e-37	0.514446	7.189e-53
AF394784.1	Dsg3	0.48264	4.59788e-38	0.664991	1.1032e-20
XM_545250.4	Il1rap	0.481777	2.30537e-21	0.697773	9.25508e-08
XM_846545.2	Daf2	0.478787	2.81735e-14	0.49956	8.13762e-14
XM_848524.2	Nqo1	0.478515	5.51805e-18	0.644665	1.49213e-09
XM_545529.3	Scrn3	0.476825	7.50875e-28	0.67503	2.36408e-11
XM_537579.3	Amz2	0.476482	7.58602e-41	0.626799	3.35506e-27
XM_548170.4		0.452424	2.95576e-18	0.674556	1.50505e-06
XM_003432574.2		0.449115	2.71889e-23	0.694643	1.20899e-07
AB011372.1	Slc12a4	0.43517	1.12165e-51	0.594937	2.53816e-39
XM_543863.3	9630033F20Rik	0.425077	7.68991e-31	0.487405	1.29532e-28
XM_537805.3	Olfm1	0.421631	6.5384e-32	0.528998	5.82233e-22
XM_540845.3	Fosl1	0.418531	1.48031e-24	0.59941	2.40818e-13
L28932.1		0.415226	1.49827e-41	0.685401	3.44636e-13
NM_001197022.1	Cd44	0.401912	3.34044e-53	0.68427	4.85428e-17
XM_845130.2		0.396709	6.72984e-44	0.476193	1.35011e-41
XM_003432338.1		0.396681	1.15131e-38	0.663689	3.04634e-09
XM_533922.3		0.379968	5.84477e-23	0.686414	1.92514e-18
XM_535151.3	9430020K01Rik	0.369262	2.35996e-25	0.503632	7.68292e-15
XM_548101.2	Krt16	0.362735	2.21848e-42	0.386756	2.42365e-48
XM_536441.3	Ccng1	0.362481	3.1425e-70	0.554483	6.07385e-42
XM_846790.2	Gch1	0.352825	2.15798e-37	0.588469	4.49272e-14
XM_543369.3	D hc10	0.350951	1.72076e-40	0.393938	9.60905e-41
XM_546036.3	Edil3	0.304139	3.44373e-42	0.594698	6.09669e-11
AJ830019.1		0.284727	1.24849e-101	0.423961	1.91548e-85
XM_532125.3	Cdkn1a	0.28173	2.75073e-107	0.417925	1.64047e-93
XM_003433852.1	Sytl1	0.259549	2.55605e-73	0.279891	4.67148e-92
XM_003431889.1		0.258714	4.95871e-52	0.566575	8.81639e-15
XM_003434922.2		0.242053	1.03607e-72	0.666739	1.18887e-11
XM_532641.3	Mgat4c	0.222904	1.4718e-40	0.397567	5.51282e-19
XM_542806.3	Esyt3	0.208739	4.85391e-50	0.390871	1.63388e-25
XM_846210.2	Slc10a6	0.201286	4.41153e-79	0.574297	1.93039e-14
DQ409210.1		0.199546	2.31146e-57	0.572705	1.19607e-10
AB066299.1		0.0788759	6.19858e-88	0.195897	3.55504e-55
AF045016.1	Abcb1a	0.0637318	1.48382e-110	0.17467	4.12105e-72
